# Supplementary material for: A framework for the estimation of the proportion of true discoveries in single nucleotide variant detection studies for human data
Source: PLoS One. 2018 Apr 25;13(4):e0196058. doi: 10.1371/journal.pone.0196058 (PMC5918994; doi:10.1371/journal.pone.0196058)
Supplement: S1 Dataset — Initial input data for Beta-binomial regression, including outliers. (TXT) [file pone.0196058.s001.txt]

Obs	NominalDepth	VariantCaller	StudyType	TP	FP	Ti	Tv	Ti_Tv	Het	Hom	Het_Hom	Precision	DpLt5	MedDp
1	50	Samtools	Nextera	36425	3676	27233	12868	2.116	26218	13883	1.888	0.908	4.73	26.50
2	50	Samtools	Nextera	35600	2027	26106	11521	2.266	24355	13272	1.835	0.946	0.00	29.50
3	50	Samtools	Nextera	34636	685	25155	10166	2.474	22502	12819	1.755	0.981	0.00	35.50
4	50	Samtools	Nextera	33630	494	24426	9698	2.519	21728	12396	1.753	0.986	0.00	44.50
5	50	Samtools	Nextera	32508	352	23607	9253	2.551	20985	11875	1.767	0.989	0.00	52.50
6	50	Samtools	Nextera	31122	295	22583	8834	2.556	20208	11209	1.803	0.991	0.00	55.50
7	50	Samtools	Nextera	29319	250	21275	8294	2.565	19245	10324	1.864	0.992	0.00	58.50
8	50	Samtools	Nextera	24859	181	18092	6948	2.604	16876	8164	2.067	0.993	0.00	64.50
9	50	Samtools	Nextera	19710	144	14426	5428	2.658	14096	5758	2.448	0.993	0.00	71.50
10	50	Samtools	Nextera	14734	106	10797	4043	2.671	11086	3754	2.953	0.993	0.00	80.50
11	50	Samtools	Nextera	10657	89	7774	2972	2.616	8335	2411	3.457	0.992	0.00	89.50
12	50	Samtools	Nextera	7683	72	5675	2080	2.728	6148	1607	3.826	0.991	0.00	98.50
13	50	Samtools	Nextera	5412	56	4028	1440	2.797	4410	1058	4.168	0.990	0.00	108.50
14	50	Samtools	Nextera	36170	1084	26503	10751	2.465	23375	13879	1.684	0.971	3.55	51.50
15	50	Samtools	Nextera	36047	700	26275	10472	2.509	22871	13876	1.648	0.981	2.50	51.50
16	50	Samtools	Nextera	35504	324	25712	10116	2.542	22560	13268	1.700	0.991	0.00	52.50
17	50	Samtools	Nextera	33597	225	24352	9470	2.571	21430	12392	1.729	0.993	0.00	54.50
18	50	Samtools	Nextera	31096	191	22534	8753	2.574	20082	11205	1.792	0.994	0.00	57.50
19	50	Samtools	Nextera	24841	135	18061	6915	2.612	16814	8162	2.060	0.995	0.00	64.50
20	50	Samtools	Nextera	19693	112	14400	5405	2.664	14048	5757	2.440	0.994	0.00	71.50
21	50	Samtools	Nextera	14719	87	10779	4027	2.677	11053	3753	2.945	0.994	0.00	80.50
22	50	Samtools	Nextera	10644	74	7760	2958	2.623	8308	2410	3.447	0.993	0.00	89.50
23	50	Samtools	Nextera	7673	59	5665	2067	2.741	6125	1607	3.811	0.992	0.00	98.50
24	50	Samtools	Nextera	5405	46	4021	1430	2.812	4393	1058	4.152	0.992	0.00	108.50
25	50	Samtools	Nextera	35441	236	25687	9990	2.571	22133	13544	1.634	0.993	0.88	52.50
26	50	Samtools	Nextera	35188	175	25455	9908	2.569	22112	13251	1.669	0.995	0.00	52.50
27	50	Samtools	Nextera	33505	139	24266	9378	2.588	21261	12383	1.717	0.996	0.00	54.50
28	50	Samtools	Nextera	31034	122	22470	8686	2.587	19956	11200	1.782	0.996	0.00	57.50
29	50	Samtools	Nextera	24798	94	18015	6877	2.620	16734	8158	2.051	0.996	0.00	64.50
30	50	Samtools	Nextera	19663	82	14364	5381	2.669	13989	5756	2.430	0.996	0.00	71.50
31	50	Samtools	Nextera	14695	66	10750	4011	2.680	11009	3752	2.934	0.996	0.00	80.50
32	50	Samtools	Nextera	10622	55	7732	2945	2.625	8268	2409	3.432	0.995	0.00	89.50
33	50	Samtools	Nextera	7659	42	5644	2057	2.744	6095	1606	3.795	0.995	0.00	98.50
34	50	Samtools	Nextera	5396	34	4005	1425	2.811	4373	1057	4.137	0.994	0.00	108.50
35	50	Samtools	Nextera	32982	71	23878	9175	2.603	20091	12962	1.550	0.998	0.00	54.50
36	50	Samtools	Nextera	30518	53	22090	8481	2.605	19389	11182	1.734	0.998	0.00	57.50
37	50	Samtools	Nextera	24605	39	17870	6774	2.638	16495	8149	2.024	0.998	0.00	64.50
38	50	Samtools	Nextera	19543	34	14270	5307	2.689	13825	5752	2.404	0.998	0.00	71.50
39	50	Samtools	Nextera	14608	28	10680	3956	2.700	10887	3749	2.904	0.998	0.00	80.50
40	50	Samtools	Nextera	10558	21	7678	2901	2.647	8172	2407	3.395	0.998	0.00	89.50
41	50	Samtools	Nextera	7607	14	5597	2024	2.765	6016	1605	3.748	0.998	0.00	98.50
42	50	Samtools	Nextera	5350	10	3961	1399	2.831	4304	1056	4.076	0.998	0.00	108.50
43	50	Freebayes	Nextera	36269	2482	26978	11773	2.292	24758	13993	1.769	0.936	2.27	53.50
44	50	Freebayes	Nextera	35753	2102	26454	11401	2.320	24461	13394	1.826	0.944	0.00	54.50
45	50	Freebayes	Nextera	34792	1441	25559	10674	2.395	23327	12906	1.807	0.960	0.00	56.50
46	50	Freebayes	Nextera	33827	1151	24809	10169	2.440	22484	12494	1.800	0.967	0.00	57.50
47	50	Freebayes	Nextera	31415	864	22955	9324	2.462	20911	11368	1.839	0.973	0.00	60.50
48	50	Freebayes	Nextera	25652	599	18767	7484	2.508	17651	8600	2.052	0.977	0.00	68.50
49	50	Freebayes	Nextera	21045	464	15464	6045	2.558	15016	6493	2.313	0.978	0.00	75.50
50	50	Freebayes	Nextera	16493	334	12130	4697	2.582	12216	4611	2.649	0.980	0.00	84.50
51	50	Freebayes	Nextera	12618	250	9260	3608	2.567	9624	3244	2.967	0.981	0.00	93.50
52	50	Freebayes	Nextera	9598	192	7065	2725	2.593	7463	2327	3.207	0.980	0.00	103.50
53	50	Freebayes	Nextera	7244	153	5409	1988	2.721	5681	1716	3.311	0.979	0.00	113.50
54	50	Freebayes	Nextera	5425	118	4081	1462	2.791	4291	1252	3.427	0.979	0.00	123.50
55	50	Freebayes	Nextera	4073	85	3061	1097	2.790	3256	902	3.610	0.980	0.00	134.50
56	50	Freebayes	Nextera	3082	61	2336	807	2.895	2510	633	3.965	0.981	0.00	144.50
57	50	Freebayes	Nextera	2368	44	1782	630	2.829	1974	438	4.507	0.982	0.00	153.50
58	50	Freebayes	Nextera	1791	30	1355	466	2.908	1510	311	4.855	0.984	0.00	163.50
59	50	Freebayes	Nextera	36249	1994	26823	11420	2.349	24250	13993	1.733	0.948	2.34	53.50
60	50	Freebayes	Nextera	35733	1615	26299	11049	2.380	23954	13394	1.788	0.957	0.00	54.50
61	50	Freebayes	Nextera	33809	750	24686	9873	2.500	22065	12494	1.766	0.978	0.00	57.50
62	50	Freebayes	Nextera	31403	526	22857	9072	2.520	20561	11368	1.809	0.984	0.00	60.50
63	50	Freebayes	Nextera	25645	353	18700	7298	2.562	17398	8600	2.023	0.986	0.00	68.50
64	50	Freebayes	Nextera	21040	267	15405	5902	2.610	14814	6493	2.282	0.987	0.00	75.50
65	50	Freebayes	Nextera	16488	191	12085	4594	2.631	12068	4611	2.617	0.989	0.00	84.50
66	50	Freebayes	Nextera	12614	140	9227	3527	2.616	9510	3244	2.932	0.989	0.00	93.50
67	50	Freebayes	Nextera	9595	109	7036	2668	2.637	7377	2327	3.170	0.989	0.00	103.50
68	50	Freebayes	Nextera	7242	85	5383	1944	2.769	5611	1716	3.270	0.988	0.00	112.50
69	50	Freebayes	Nextera	5424	64	4060	1428	2.843	4236	1252	3.383	0.988	0.00	123.50
70	50	Freebayes	Nextera	35805	988	26194	10599	2.471	22812	13981	1.632	0.973	1.86	55.50
71	50	Freebayes	Nextera	35375	735	25766	10344	2.491	22716	13394	1.696	0.980	0.00	55.50
72	50	Freebayes	Nextera	33752	476	24540	9688	2.533	21734	12494	1.740	0.986	0.00	57.50
73	50	Freebayes	Nextera	31382	376	22789	8969	2.541	20390	11368	1.794	0.988	0.00	60.50
74	50	Freebayes	Nextera	25635	271	18667	7239	2.579	17306	8600	2.012	0.990	0.00	68.50
75	50	Freebayes	Nextera	21033	215	15384	5864	2.623	14755	6493	2.272	0.990	0.00	75.50
76	50	Freebayes	Nextera	16482	162	12071	4573	2.640	12033	4611	2.610	0.990	0.00	84.50
77	50	Freebayes	Nextera	12609	118	9216	3511	2.625	9483	3244	2.923	0.991	0.00	93.50
78	50	Freebayes	Nextera	9591	93	7029	2655	2.647	7357	2327	3.162	0.990	0.00	103.50
79	50	Freebayes	Nextera	7238	73	5377	1934	2.780	5595	1716	3.260	0.990	0.00	112.50
80	50	Freebayes	Nextera	5421	54	4055	1420	2.856	4223	1252	3.373	0.990	0.00	123.50
81	50	Freebayes	Nextera	4070	38	3043	1065	2.857	3206	902	3.554	0.991	0.00	134.50
82	50	Freebayes	Nextera	3080	26	2322	784	2.962	2473	633	3.907	0.992	0.00	144.50
83	50	Freebayes	Nextera	34449	416	25022	9843	2.542	21481	13384	1.605	0.988	0.06	57.50
84	50	Freebayes	Nextera	31299	274	22696	8877	2.557	20205	11368	1.777	0.991	0.00	60.50
85	50	Freebayes	Nextera	25617	203	18629	7191	2.591	17220	8600	2.002	0.992	0.00	68.50
86	50	Freebayes	Nextera	21021	163	15360	5824	2.637	14691	6493	2.263	0.992	0.00	75.50
87	50	Freebayes	Nextera	16471	131	12054	4548	2.650	11991	4611	2.601	0.992	0.00	84.50
88	50	Freebayes	Nextera	12599	103	9207	3495	2.634	9458	3244	2.916	0.992	0.00	93.50
89	50	Freebayes	Nextera	9584	81	7021	2644	2.655	7338	2327	3.153	0.992	0.00	103.50
90	50	Freebayes	Nextera	7233	63	5371	1925	2.790	5580	1716	3.252	0.991	0.00	112.50
91	50	Freebayes	Nextera	5417	48	4050	1415	2.862	4213	1252	3.365	0.991	0.00	123.50
92	50	Freebayes	Nextera	4068	34	3040	1062	2.863	3200	902	3.548	0.992	0.00	134.50
93	50	Freebayes	Nextera	3079	22	2319	782	2.965	2468	633	3.899	0.993	0.00	144.50
94	50	Freebayes	Nextera	29703	154	21559	8298	2.598	17337	12520	1.385	0.995	0.00	62.50
95	50	Freebayes	Nextera	24981	101	18199	6883	2.644	13226	11856	1.116	0.996	0.00	68.50
96	50	Freebayes	Nextera	20057	68	14608	5517	2.648	9094	11031	0.824	0.997	0.00	74.50
97	30	Freebayes	WGS	2929366	106983	2026250	1010099	2.006	1910163	1126186	1.696	0.965	0.06	29.50
98	30	Freebayes	WGS	2912140	92762	2008455	996447	2.016	1889163	1115739	1.693	0.969	0.00	29.50
99	30	Freebayes	WGS	2803212	78363	1927938	953637	2.022	1813910	1067665	1.699	0.973	0.00	30.50
100	30	Freebayes	WGS	2414505	57362	1653687	818180	2.021	1570563	901304	1.743	0.977	0.00	31.50
101	30	Freebayes	WGS	1682927	36982	1147319	572590	2.004	1121362	598547	1.873	0.978	0.00	34.50
102	30	Freebayes	WGS	884677	22666	602017	305326	1.972	618905	288438	2.146	0.975	0.00	37.50
103	30	Freebayes	WGS	336427	14400	230539	120288	1.917	255625	95202	2.685	0.959	0.00	41.50
104	30	Freebayes	WGS	92154	10020	65991	36183	1.824	80870	21304	3.796	0.902	0.00	46.50
105	30	Freebayes	WGS	50013	8757	37467	21303	1.759	48326	10444	4.627	0.851	0.00	48.50
106	30	Freebayes	WGS	36239	8196	28042	16393	1.711	37273	7162	5.204	0.816	0.00	49.50
107	30	Freebayes	WGS	18346	7263	15609	10000	1.561	22412	3197	7.010	0.716	0.00	52.50
108	30	Freebayes	WGS	12823	6774	11762	7835	1.501	17539	2058	8.522	0.654	0.00	53.50
109	30	Freebayes	WGS	8892	6391	8930	6353	1.406	13943	1340	10.405	0.582	0.00	55.50
110	30	Freebayes	WGS	6188	6029	6972	5245	1.329	11356	861	13.189	0.507	0.00	56.50
111	30	Freebayes	WGS	4278	5720	5541	4457	1.243	9424	574	16.418	0.428	0.00	59.50
112	30	Freebayes	WGS	2944	5426	4497	3873	1.161	8006	364	21.995	0.352	0.00	61.50
113	30	Freebayes	WGS	2025	5119	3734	3410	1.095	6913	231	29.926	0.283	0.00	64.50
114	30	Freebayes	WGS	1420	4877	3190	3107	1.027	6136	161	38.112	0.226	0.00	66.50
115	30	Freebayes	WGS	988	4643	2783	2848	0.977	5518	113	48.832	0.175	0.00	68.50
116	30	Freebayes	WGS	562	4222	2267	2517	0.901	4709	75	62.787	0.117	0.00	72.50
117	30	Freebayes	WGS	244	3314	1618	1940	0.834	3514	44	79.864	0.069	0.00	82.50
118	30	Freebayes	WGS	156	2738	1279	1615	0.792	2856	38	75.158	0.054	0.00	90.50
119	30	Freebayes	WGS	103	2333	1066	1370	0.778	2403	33	72.818	0.042	0.00	101.50
120	30	Freebayes	WGS	2928439	47862	2005710	970591	2.066	1850115	1126186	1.643	0.984	0.07	30.50
121	30	Freebayes	WGS	2911361	39475	1990203	960633	2.072	1835097	1115739	1.645	0.987	0.00	30.50
122	30	Freebayes	WGS	2802664	34476	1912760	924380	2.069	1769475	1067665	1.657	0.988	0.00	30.50
123	30	Freebayes	WGS	2414218	27262	1642643	798837	2.056	1540176	901304	1.709	0.989	0.00	31.50
124	30	Freebayes	WGS	1682792	19467	1140162	562097	2.028	1103712	598547	1.844	0.989	0.00	34.50
125	30	Freebayes	WGS	884605	12863	597447	300021	1.991	609030	288438	2.111	0.986	0.00	37.50
126	30	Freebayes	WGS	336384	8393	227564	117213	1.941	249575	95202	2.622	0.976	0.00	41.50
127	30	Freebayes	WGS	92130	5972	64018	34084	1.878	76798	21304	3.605	0.939	0.00	46.50
128	30	Freebayes	WGS	49994	5268	35812	19450	1.841	44818	10444	4.291	0.905	0.00	48.50
129	30	Freebayes	WGS	18330	4416	14291	8455	1.690	19549	3197	6.115	0.806	0.00	51.50
130	30	Freebayes	WGS	8880	3950	7808	5022	1.555	11490	1340	8.575	0.692	0.00	53.50
131	30	Freebayes	WGS	6177	3762	5940	3999	1.485	9078	861	10.544	0.621	0.00	55.50
132	30	Freebayes	WGS	4268	3591	4588	3271	1.403	7285	574	12.692	0.543	0.00	57.5
133	30	Freebayes	WGS	2935	3434	3604	2765	1.303	6005	364	16.497	0.461	0.00	59.50
134	30	Freebayes	WGS	2016	3241	2892	2365	1.223	5026	231	21.758	0.383	0.00	62.50
135	30	Freebayes	WGS	1412	3094	2393	2113	1.133	4345	161	26.988	0.313	0.00	66.50
136	30	Freebayes	WGS	980	2961	2031	1910	1.063	3828	113	33.876	0.249	0.00	69.50
137	30	Freebayes	WGS	555	2712	1594	1673	0.953	3192	75	42.560	0.170	0.00	76.50
138	30	Freebayes	WGS	239	2186	1119	1306	0.857	2381	44	54.114	0.099	0.00	89.50
139	30	Freebayes	WGS	152	1880	896	1136	0.789	1994	38	52.474	0.075	0.00	99.50
140	30	Freebayes	WGS	100	1642	754	988	0.763	1709	33	51.788	0.057	0.00	112.50
141	30	Freebayes	WGS	2906722	30143	1983326	953539	2.080	1811050	1125815	1.609	0.990	0.04	30.50
142	30	Freebayes	WGS	2892502	26928	1972078	947352	2.082	1803694	1115736	1.617	0.991	0.00	30.50
143	30	Freebayes	WGS	2789721	24226	1899606	914341	2.078	1746282	1067665	1.636	0.991	0.00	30.50
144	30	Freebayes	WGS	2408136	19747	1635081	792802	2.062	1526579	901304	1.694	0.992	0.00	31.50
145	30	Freebayes	WGS	1680845	14184	1136199	558830	2.033	1096482	598547	1.832	0.992	0.00	34.50
146	30	Freebayes	WGS	884067	9104	595098	298073	1.996	604733	288438	2.097	0.990	0.00	37.50
147	30	Freebayes	WGS	336240	5663	226021	115882	1.950	246701	95202	2.591	0.983	0.00	41.50
148	30	Freebayes	WGS	92059	4029	62971	33117	1.901	74784	21304	3.510	0.958	0.00	46.50
149	30	Freebayes	WGS	18288	3085	13621	7752	1.757	18176	3197	5.685	0.856	0.00	51.50
150	30	Freebayes	WGS	8845	2799	7234	4410	1.640	10304	1340	7.690	0.760	0.00	53.50
151	30	Freebayes	WGS	6144	2682	5412	3414	1.585	7965	861	9.251	0.696	0.00	54.50
152	30	Freebayes	WGS	2904	2489	3150	2243	1.404	5029	364	13.816	0.538	0.00	58.50
153	30	Freebayes	WGS	1987	2366	2473	1880	1.315	4122	231	17.844	0.456	0.00	61.50
154	30	Freebayes	WGS	1385	2268	2007	1646	1.219	3492	161	21.689	0.379	0.00	65.50
155	30	Freebayes	WGS	958	2194	1678	1474	1.138	3039	113	26.894	0.304	0.00	69.50
156	30	Freebayes	WGS	534	2035	1293	1276	1.013	2494	75	33.253	0.208	0.00	78.50
157	30	Freebayes	WGS	227	1679	904	1002	0.902	1862	44	42.318	0.119	0.00	95.50
158	30	Freebayes	WGS	143	1481	737	887	0.831	1586	38	41.737	0.088	0.00	108.50
159	30	Freebayes	WGS	94	1316	625	785	0.796	1377	33	41.727	0.067	0.00	120.50
160	30	Freebayes	WGS	2731163	22235	1858149	895249	2.076	1629169	1124229	1.449	0.992	0.00	30.50
161	30	Freebayes	WGS	2649905	18783	1800494	868194	2.074	1601027	1067661	1.500	0.993	0.00	31.50
162	30	Freebayes	WGS	2328249	15541	1577904	765886	2.060	1442487	901303	1.600	0.993	0.00	32.50
163	30	Freebayes	WGS	1651432	11089	1114290	548231	2.033	1063974	598547	1.778	0.993	0.00	34.50
164	30	Freebayes	WGS	876975	6766	588944	294797	1.998	595303	288438	2.064	0.992	0.00	35.00
165	30	Freebayes	WGS	334962	3866	224206	114622	1.956	243626	95202	2.559	0.989	0.00	41.50
166	30	Freebayes	WGS	91776	2574	62021	32329	1.918	73046	21304	3.429	0.973	0.00	46.50
167	30	Freebayes	WGS	18159	1984	12966	7177	1.807	16946	3197	5.301	0.902	0.00	51.50
168	30	Freebayes	WGS	8746	1828	6671	3903	1.709	9234	1340	6.891	0.827	0.00	53.50
169	30	Freebayes	WGS	6056	1772	4892	2936	1.666	6967	861	8.092	0.774	0.00	54.50
170	30	Freebayes	WGS	2830	1669	2692	1807	1.490	4135	364	11.360	0.629	0.00	57.50
171	30	Freebayes	WGS	1918	1597	2050	1465	1.399	3284	231	14.216	0.546	0.00	59.50
172	30	Freebayes	WGS	1320	1541	1610	1251	1.287	2700	161	16.770	0.461	0.00	63.50
173	30	Freebayes	WGS	898	1497	1303	1092	1.193	2282	113	20.195	0.375	0.00	69.50
174	30	Freebayes	WGS	488	1394	958	924	1.037	1807	75	24.093	0.259	0.00	82.50
175	30	Freebayes	WGS	294	1299	791	802	0.986	1539	54	28.500	0.185	0.00	95.50
176	30	Freebayes	WGS	192	1193	664	721	0.921	1341	44	30.477	0.139	0.00	109.50
177	30	Freebayes	WGS	119	1081	544	656	0.829	1162	38	30.579	0.099	0.00	122.50
178	30	Freebayes	WGS	82	997	479	600	0.798	1046	33	31.697	0.076	0.00	137.50
179	30	Freebayes	WGS	1222886	7952	829160	401678	2.064	133800	1097038	0.122	0.994	0.00	30.50
180	30	Freebayes	WGS	885997	4235	596021	294211	2.026	2680	887552	0.003	0.995	0.00	31.50
181	30	Freebayes	WGS	425510	1634	281283	145861	1.928	403	426741	0.001	0.996	0.00	35.50
182	30	Freebayes	WGS	95982	417	62569	33830	1.850	195	96204	0.002	0.996	0.00	41.50
183	30	Samtools	WGS	2917119	21976	1989673	949417	2.096	1819504	1119591	1.625	0.993	0.08	29.50
184	30	Samtools	WGS	2891351	18368	1970128	939587	2.097	1803264	1106455	1.630	0.994	0.00	29.50
185	30	Samtools	WGS	2761412	14865	1878260	898013	2.092	1726448	1049829	1.645	0.995	0.00	30.50
186	30	Samtools	WGS	2337405	10146	1583844	763703	2.074	1478051	869500	1.700	0.996	0.00	31.50
187	30	Samtools	WGS	1587831	5769	1069760	523838	2.042	1031971	561629	1.837	0.996	0.00	34.50
188	30	Samtools	WGS	810038	2699	542502	270235	2.008	551224	261513	2.108	0.997	0.00	37.50
189	30	Samtools	WGS	298241	984	198415	100810	1.968	216423	82802	2.614	0.997	0.00	41.50
190	30	Samtools	WGS	79230	361	52614	26977	1.950	61819	17772	3.478	0.995	0.00	46.50
191	30	Samtools	WGS	15106	138	10026	5218	1.921	12787	2457	5.204	0.991	0.00	50.50
192	30	Samtools	WGS	2345	71	1578	838	1.883	2197	219	10.032	0.971	0.00	55.50
193	30	Samtools	WGS	479	42	322	199	1.618	489	32	15.281	0.919	0.00	63.50
194	30	Samtools	WGS	219	34	159	94	1.691	242	11	22.000	0.866	0.00	73.50
195	30	Samtools	WGS	2912980	11725	1983177	941524	2.106	1805250	1119455	1.613	0.996	0.02	29.50
196	30	Samtools	WGS	2888214	10322	1965236	933296	2.106	1792164	1106372	1.620	0.996	0.00	29.50
197	30	Samtools	WGS	2759387	8731	1874767	893347	2.099	1718362	1049756	1.637	0.997	0.00	30.50
198	30	Samtools	WGS	2336359	6461	1581752	761064	2.078	1473380	869440	1.695	0.997	0.00	31.50
199	30	Samtools	WGS	1587346	3954	1068647	522651	2.045	1029715	561585	1.834	0.998	0.00	34.50
200	30	Samtools	WGS	809816	1917	541967	269766	2.009	550256	261477	2.104	0.998	0.00	37.50
201	30	Samtools	WGS	298126	702	198194	100634	1.969	216050	82778	2.610	0.998	0.00	41.50
202	30	Samtools	WGS	79184	260	52520	26924	1.951	61681	17763	3.472	0.997	0.00	46.50
203	30	Samtools	WGS	15082	103	9988	5197	1.922	12731	2454	5.188	0.993	0.00	50.50
204	30	Samtools	WGS	2330	52	1558	824	1.891	2164	218	9.927	0.978	0.00	55.50
205	30	Samtools	WGS	468	34	311	191	1.628	470	32	14.688	0.932	0.00	63.50
206	30	Samtools	WGS	213	28	153	88	1.739	230	11	20.909	0.884	0.00	63.50
207	30	Samtools	WGS	2898738	7820	1971948	934606	2.110	1788491	1118067	1.600	0.997	0.01	29.50
208	30	Samtools	WGS	2876851	6946	1956232	927561	2.109	1778204	1105593	1.608	0.998	0.00	29.50
209	30	Samtools	WGS	2751897	5957	1868661	889189	2.102	1708777	1049077	1.629	0.998	0.00	30.50
210	30	Samtools	WGS	2332759	4522	1578596	758681	2.081	1468381	868900	1.690	0.998	0.00	31.50
211	30	Samtools	WGS	1586027	2834	1067329	521530	2.047	1027650	561211	1.831	0.998	0.00	34.50
212	30	Samtools	WGS	809317	1378	541411	269284	2.011	549401	261294	2.103	0.998	0.00	37.50
213	30	Samtools	WGS	297904	502	197957	100449	1.971	215687	82719	2.607	0.998	0.00	41.50
214	30	Samtools	WGS	79078	174	52414	26838	1.953	61506	17746	3.466	0.998	0.00	46.50
215	30	Samtools	WGS	15017	72	9935	5154	1.928	12636	2453	5.151	0.995	0.00	50.50
216	30	Samtools	WGS	2294	37	1531	800	1.914	2113	218	9.693	0.984	0.00	55.50
217	30	Samtools	WGS	443	24	296	171	1.731	435	32	13.594	0.949	0.00	63.50
218	30	Samtools	WGS	193	19	139	73	1.904	201	11	18.273	0.910	0.00	72.50
219	30	Samtools	WGS	2499391	4317	1694726	808978	2.095	1391378	1112330	1.251	0.998	0.00	30.50
220	30	Samtools	WGS	2489969	3990	1688002	805953	2.094	1390824	1103135	1.261	0.998	0.00	30.50
221	30	Samtools	WGS	2417234	3409	1637071	783568	2.089	1373202	1047441	1.311	0.999	0.00	30.50
222	30	Samtools	WGS	2115305	2653	1428437	689517	2.072	1250130	867828	1.441	0.999	0.00	31.50
223	30	Samtools	WGS	1490040	1766	1001118	490686	2.040	931157	560649	1.661	0.999	0.00	34.50
224	30	Samtools	WGS	780326	903	521283	259946	2.005	520134	261095	1.992	0.999	0.00	37.50
225	30	Samtools	WGS	291605	322	193614	98313	1.969	209259	82668	2.531	0.999	0.00	41.50
226	30	Samtools	WGS	77800	98	51524	26374	1.954	60163	17735	3.392	0.999	0.00	46.50
227	30	Samtools	WGS	14652	26	9665	5013	1.928	12227	2451	4.989	0.998	0.00	50.50
228	30	Samtools	WGS	1171942	1203	794196	378945	2.096	102179	1070966	0.095	0.999	0.00	30.50
229	30	Samtools	WGS	1057607	797	714857	343543	2.081	22207	1036197	0.021	0.999	0.00	29.50
230	20	Samtools	Nextera	35486	7173	27284	15375	1.775	29096	13563	2.145	0.832	4.31	15.50
231	20	Samtools	Nextera	34239	4440	25631	13048	1.964	25944	12735	2.037	0.885	0.00	15.50
232	20	Samtools	Nextera	32068	1238	23400	9906	2.362	21542	11764	1.831	0.963	0.00	16.50
233	20	Samtools	Nextera	28980	743	21061	8662	2.431	19302	10421	1.852	0.975	0.00	19.50
234	20	Samtools	Nextera	24963	363	18144	7182	2.526	16690	8636	1.933	0.986	0.00	28.50
235	20	Samtools	Nextera	20560	191	15032	5719	2.628	14013	6738	2.080	0.991	0.00	35.50
236	20	Samtools	Nextera	16232	120	11881	4471	2.657	11408	4944	2.307	0.993	0.00	40.50
237	20	Samtools	Nextera	12328	86	9040	3374	2.679	8954	3460	2.588	0.993	0.00	45.50
238	20	Samtools	Nextera	9252	64	6778	2538	2.671	6914	2402	2.878	0.993	0.00	50.50
239	20	Samtools	Nextera	6935	45	5096	1884	2.705	5294	1686	3.140	0.994	0.00	55.50
240	20	Samtools	Nextera	5186	36	3835	1387	2.765	4049	1173	3.452	0.993	0.00	60.50
241	20	Samtools	Nextera	3817	27	2839	1005	2.825	3040	804	3.781	0.993	0.00	65.50
242	20	Samtools	Nextera	2829	25	2094	760	2.755	2313	541	4.275	0.991	0.00	70.50
243	20	Samtools	Nextera	35064	1489	25829	10724	2.409	22994	13559	1.696	0.959	5.13	26.50
244	20	Samtools	Nextera	34871	854	25509	10216	2.497	22172	13553	1.636	0.976	3.60	27.50
245	20	Samtools	Nextera	34052	387	24719	9720	2.543	21712	12727	1.706	0.989	0.00	27.50
246	20	Samtools	Nextera	31989	302	23214	9077	2.557	20534	11757	1.747	0.991	0.00	29.50
247	20	Samtools	Nextera	28946	190	20981	8155	2.573	18722	10414	1.798	0.993	0.00	31.50
248	20	Samtools	Nextera	24937	131	18089	6979	2.592	16438	8630	1.905	0.995	0.00	33.50
249	20	Freebayes	Nextera	35160	2688	26251	11597	2.264	24133	13715	1.760	0.929	3.38	27.50
250	20	Freebayes	Nextera	34356	2195	25486	11065	2.303	23703	12848	1.845	0.940	0.00	28.50
251	20	Freebayes	Nextera	32254	1260	23694	9820	2.413	21648	11866	1.824	0.962	0.00	30.50
252	20	Freebayes	Nextera	29349	776	21462	8663	2.477	19536	10589	1.845	0.974	0.00	32.50
253	20	Freebayes	Nextera	25546	574	18662	7458	2.502	17190	8930	1.925	0.978	0.00	35.50
254	20	Freebayes	Nextera	21494	424	15773	6145	2.567	14728	7190	2.048	0.981	0.00	38.50
255	20	Freebayes	Nextera	17471	324	12826	4969	2.581	12275	5520	2.224	0.982	0.00	43.50
256	20	Freebayes	Nextera	13808	234	10120	3922	2.580	9946	4096	2.428	0.983	0.00	47.50
257	20	Freebayes	Nextera	10753	167	7932	2988	2.655	7893	3027	2.608	0.985	0.00	52.50
258	20	Freebayes	Nextera	8351	126	6164	2313	2.665	6236	2241	2.783	0.985	0.00	57.50
259	20	Freebayes	Nextera	6494	100	4817	1777	2.711	4927	1667	2.956	0.985	0.00	62.50
260	20	Freebayes	Nextera	5008	78	3737	1349	2.770	3832	1254	3.056	0.985	0.00	67.50
261	20	Freebayes	Nextera	3888	58	2922	1024	2.854	3004	942	3.189	0.985	0.00	72.50
262	20	Freebayes	Nextera	35145	2275	26119	11301	2.311	23705	13715	1.728	0.939	3.47	27.50
263	20	Freebayes	Nextera	34341	1783	25355	10769	2.354	23276	12848	1.812	0.951	0.00	28.50
264	20	Freebayes	Nextera	32240	913	23585	9568	2.465	21287	11866	1.794	0.972	0.00	30.50
265	20	Freebayes	Nextera	29339	512	21383	8468	2.525	19262	10589	1.819	0.983	0.00	32.50
266	20	Freebayes	Nextera	25541	368	18602	7307	2.546	16979	8930	1.901	0.986	0.00	35.50
267	15	Samtools	WGS	2891978	31211	1977378	945807	2.091	1801668	1121521	1.606	0.989	0.51	12.50
268	15	Samtools	WGS	2885234	28200	1971166	942264	2.092	1796439	1116995	1.608	0.990	0.00	12.50
269	15	Samtools	WGS	2669215	19801	1817986	871028	2.087	1665190	1023826	1.626	0.993	0.00	13.50
270	15	Samtools	WGS	1707402	7742	1153911	561231	2.056	1077557	637587	1.690	0.995	0.00	17.50
271	15	Samtools	WGS	586197	2009	392984	195222	2.013	381738	206468	1.849	0.997	0.00	21.50
272	15	Samtools	WGS	102689	370	68298	34761	1.965	70459	32600	2.161	0.996	0.00	25.00
273	15	Samtools	WGS	9683	78	6430	3331	1.930	7236	2525	2.866	0.992	0.00	30.50
274	15	Samtools	WGS	633	36	440	229	1.921	554	115	4.817	0.946	0.00	35.50
275	15	Samtools	WGS	2853574	13626	1944162	923034	2.106	1745824	1121376	1.557	0.995	0.22	15.50
276	15	Samtools	WGS	2848105	12854	1939958	920997	2.106	1744045	1116914	1.561	0.996	0.00	15.50
277	15	Samtools	WGS	2646712	9693	1798844	857559	2.098	1632614	1023791	1.595	0.996	0.00	15.50
278	15	Samtools	WGS	1701633	4380	1148799	557212	2.062	1068441	637572	1.676	0.997	0.00	17.50
279	15	Samtools	WGS	585465	1322	392203	194584	2.016	380321	206466	1.842	0.998	0.00	21.50
280	15	Samtools	WGS	102595	262	68181	34676	1.966	70257	32600	2.155	0.997	0.00	25.50
281	15	Samtools	WGS	9654	61	6400	3315	1.931	7190	2525	2.848	0.994	0.00	30.50
282	15	Samtools	WGS	620	33	430	223	1.928	538	115	4.678	0.949	0.00	35.50
283	15	Freebayes	WGS	2903943	170990	2032705	1042228	1.950	1945663	1129270	1.723	0.944	0.27	14.50
284	15	Freebayes	WGS	2706897	118631	1877561	947967	1.981	1783628	1041900	1.712	0.958	0.00	15.50
285	15	Freebayes	WGS	1780157	53452	1220775	612834	1.992	1166372	667237	1.748	0.971	0.00	17.50
286	15	Freebayes	WGS	634789	20531	434149	221171	1.963	430667	224653	1.917	0.969	0.00	21.50
287	15	Freebayes	WGS	115510	9290	81179	43621	1.861	87821	36979	2.375	0.926	0.00	25.50
288	15	Freebayes	WGS	76012	8102	54254	29860	1.817	60380	23734	2.544	0.904	0.00	26.50
289	15	Freebayes	WGS	48866	7199	35774	20291	1.763	41131	14934	2.754	0.872	0.00	27.50
290	15	Freebayes	WGS	30688	6446	23356	13778	1.695	27999	9135	3.065	0.826	0.00	28.50
291	15	Freebayes	WGS	18979	5814	15236	9557	1.594	19324	5469	3.533	0.765	0.00	29.50
292	15	Freebayes	WGS	11437	5225	9979	6683	1.493	13539	3123	4.335	0.686	0.00	31.50
293	15	Freebayes	WGS	6761	4729	6662	4828	1.380	9720	1770	5.492	0.588	0.00	32.50
294	15	Freebayes	WGS	3906	4325	4540	3691	1.230	7254	977	7.425	0.475	0.00	34.50
295	15	Freebayes	WGS	2234	4019	3284	2969	1.106	5706	547	10.431	0.357	0.00	36.50
296	15	Freebayes	WGS	1275	3690	2490	2475	1.006	4656	309	15.068	0.257	0.00	39.50
297	15	Freebayes	WGS	767	3398	2012	2153	0.935	3985	180	22.139	0.184	0.00	42.50
298	15	Freebayes	WGS	286	2913	1458	1741	0.837	3123	76	41.092	0.089	0.00	47.50
299	15	Freebayes	WGS	116	2418	1139	1395	0.816	2491	43	57.930	0.046	0.00	52.50
300	15	Freebayes	WGS	2901391	66481	1995824	972048	2.053	1838602	1129270	1.628	0.978	0.31	15.50
301	15	Freebayes	WGS	2704930	43289	1850768	897451	2.062	1706319	1041900	1.638	0.984	0.00	15.50
302	15	Freebayes	WGS	1779435	23019	1209067	593387	2.038	1135217	667237	1.701	0.987	0.00	17.50
303	15	Freebayes	WGS	634661	10670	429635	215696	1.992	420678	224653	1.873	0.983	0.00	21.50
304	15	Freebayes	WGS	115475	5304	79260	41519	1.909	83800	36979	2.266	0.956	0.00	25.50
305	15	Freebayes	WGS	48844	4207	34358	18693	1.838	38117	14934	2.552	0.921	0.00	27.50
306	15	Freebayes	WGS	30668	3826	22134	12360	1.791	25359	9135	2.776	0.889	0.00	28.50
307	15	Freebayes	WGS	18964	3480	14157	8287	1.708	16975	5469	3.104	0.845	0.00	29.50
308	15	Freebayes	WGS	11426	3176	9050	5552	1.630	11479	3123	3.676	0.782	0.00	30.50
309	15	Freebayes	WGS	6753	2913	5846	3820	1.530	7896	1770	4.461	0.699	0.00	31.50
310	15	Freebayes	WGS	3898	2676	3812	2762	1.380	5597	977	5.729	0.593	0.00	33.50
311	15	Freebayes	WGS	2227	2505	2620	2112	1.241	4185	547	7.651	0.471	0.00	35.50
312	15	Freebayes	WGS	1268	2329	1893	1704	1.111	3288	309	10.641	0.353	0.00	38.50
313	15	Freebayes	WGS	761	2162	1465	1458	1.005	2743	180	15.239	0.260	0.00	42.50
314	15	Freebayes	WGS	459	2017	1191	1285	0.927	2365	111	21.306	0.185	0.00	46.50
315	15	Freebayes	WGS	282	1880	999	1163	0.859	2086	76	27.447	0.130	0.00	50.50
316	15	Freebayes	WGS	113	1611	774	950	0.815	1681	43	39.093	0.066	0.00	57.50
317	30	Samtools	TrueSeq	22948	11978	20855	14071	1.482	26078	8848	2.947	0.657	6.72	10.50
318	30	Samtools	TrueSeq	20745	8151	18032	10864	1.660	21291	7605	2.800	0.718	0.00	10.50
319	30	Samtools	TrueSeq	18244	3939	15058	7125	2.113	15654	6529	2.398	0.822	0.00	11.50
320	30	Samtools	TrueSeq	13845	1226	10973	4098	2.678	10217	4854	2.105	0.919	0.00	12.50
321	30	Samtools	TrueSeq	7523	441	5827	2137	2.727	5452	2512	2.170	0.945	0.00	16.50
322	30	Samtools	TrueSeq	3818	169	2900	1087	2.668	2793	1194	2.339	0.958	0.00	22.50
323	30	Samtools	TrueSeq	1904	82	1437	549	2.617	1417	569	2.490	0.959	0.00	29.50
324	30	Samtools	TrueSeq	1044	52	775	321	2.414	797	299	2.666	0.953	0.00	34.50
325	30	Samtools	TrueSeq	324	14	242	96	2.521	271	67	4.045	0.959	0.00	46.50
326	30	Samtools	TrueSeq	22341	3620	18231	7730	2.358	17114	8847	1.934	0.861	15.18	9.50
327	30	Samtools	TrueSeq	22047	2201	17618	6630	2.657	15401	8847	1.741	0.909	11.04	10.50
328	30	Samtools	TrueSeq	21914	1814	17393	6335	2.746	14881	8847	1.682	0.924	9.73	10.50
329	30	Samtools	TrueSeq	21778	1557	17189	6146	2.797	14488	8847	1.638	0.933	8.66	10.50
330	30	Samtools	TrueSeq	21677	1427	17066	6038	2.826	14259	8845	1.612	0.938	8.20	10.50
331	30	Samtools	TrueSeq	20170	1039	15771	5438	2.900	13605	7604	1.789	0.951	0.00	11.50
332	30	Samtools	TrueSeq	13705	586	10677	3614	2.954	9438	4853	1.945	0.959	0.00	14.50
333	30	Samtools	TrueSeq	7489	242	5741	1990	2.885	5219	2512	2.078	0.969	0.00	19.50
334	30	Samtools	TrueSeq	3801	117	2868	1050	2.731	2724	1194	2.281	0.970	0.00	24.50
335	30	Samtools	TrueSeq	1897	67	1425	539	2.644	1395	569	2.452	0.966	0.00	29.50
336	30	Samtools	TrueSeq	1039	40	766	313	2.447	780	299	2.609	0.963	0.00	34.50
337	30	Samtools	TrueSeq	322	9	238	93	2.559	264	67	3.940	0.973	0.00	46.50
338	30	Samtools	TrueSeq	19385	957	15162	5180	2.927	11849	8493	1.395	0.953	5.01	11.50
339	30	Samtools	TrueSeq	18494	829	14446	4877	2.962	11738	7585	1.548	0.957	0.00	12.50
340	30	Samtools	TrueSeq	13201	481	10250	3432	2.987	8835	4847	1.823	0.965	0.00	14.50
341	30	Samtools	TrueSeq	7375	201	5638	1938	2.909	5069	2507	2.022	0.973	0.00	19.50
342	30	Samtools	TrueSeq	3755	96	2827	1024	2.761	2661	1190	2.236	0.975	0.00	24.50
343	30	Samtools	TrueSeq	1880	54	1408	526	2.677	1368	566	2.417	0.972	0.00	29.5
344	30	Samtools	TrueSeq	1029	36	759	306	2.480	768	297	2.586	0.966	0.00	34.50
345	30	Samtools	TrueSeq	553	20	420	153	2.745	431	142	3.035	0.965	0.00	40.50
346	30	Samtools	TrueSeq	10279	527	8131	2675	3.040	4390	6416	0.684	0.951	0.00	14.50
347	30	Samtools	TrueSeq	8594	424	6792	2226	3.051	4247	4771	0.890	0.953	0.00	16.50
348	30	Samtools	TrueSeq	5597	181	4326	1452	2.979	3297	2481	1.329	0.969	0.00	19.50
349	30	Samtools	TrueSeq	3204	85	2424	865	2.802	2115	1174	1.802	0.974	0.00	24.50
350	30	Samtools	TrueSeq	1703	45	1278	470	2.719	1191	557	2.138	0.974	0.00	29.5
351	30	Samtools	TrueSeq	953	28	699	282	2.479	691	290	2.383	0.971	0.00	34.50
352	30	Samtools	TrueSeq	522	12	395	139	2.842	396	138	2.870	0.978	0.00	40.50
353	30	Samtools	TrueSeq	4261	155	3290	1126	2.922	879	3537	0.249	0.965	0.00	17.50
354	30	Samtools	TrueSeq	3478	108	2663	923	2.885	585	3001	0.195	0.970	0.00	18.50
355	30	Freebayes	TrueSeq	22351	3458	18008	7801	2.308	16680	9129	1.827	0.866	6.94	9.50
356	30	Freebayes	TrueSeq	20763	2873	16616	7020	2.367	15894	7742	2.053	0.878	0.00	9.50
357	30	Freebayes	TrueSeq	13951	1114	10916	4149	2.631	10093	4972	2.030	0.926	0.00	13.50
358	30	Freebayes	TrueSeq	7568	307	5785	2090	2.768	5320	2555	2.082	0.961	0.00	18.50
359	30	Freebayes	TrueSeq	3822	147	2876	1093	2.631	2762	1207	2.288	0.963	0.00	23.50
360	30	Freebayes	TrueSeq	1903	80	1425	558	2.554	1400	583	2.401	0.960	0.00	29.50
361	30	Freebayes	TrueSeq	1042	48	764	326	2.344	797	293	2.720	0.956	0.00	34.50
362	30	Freebayes	TrueSeq	310	11	226	95	2.379	260	61	4.262	0.966	0.00	45.50
363	30	Freebayes	TrueSeq	22294	2782	17831	7245	2.461	15947	9129	1.747	0.889	9.14	10.50
364	30	Freebayes	TrueSeq	20706	2213	16441	6478	2.538	15177	7742	1.960	0.903	0.00	10.50
365	30	Freebayes	TrueSeq	13923	813	10837	3899	2.779	9764	4972	1.964	0.945	0.00	14.50
366	30	Freebayes	TrueSeq	7559	228	5769	2018	2.859	5232	2555	2.048	0.971	0.00	19.50
367	30	Freebayes	TrueSeq	3814	108	2864	1058	2.707	2715	1207	2.249	0.972	0.00	23.50
368	30	Freebayes	TrueSeq	1899	59	1419	539	2.633	1375	583	2.358	0.970	0.00	29.50
369	30	Freebayes	TrueSeq	1039	35	762	312	2.442	781	293	2.666	0.967	0.00	34.50
370	30	Freebayes	TrueSeq	308	8	226	90	2.511	255	61	4.180	0.975	0.00	46.50
371	30	Freebayes	TrueSeq	19218	1058	15045	5231	2.876	11301	8975	1.259	0.948	7.16	11.50
372	30	Freebayes	TrueSeq	18025	799	14040	4784	2.935	11092	7732	1.435	0.958	0.00	12.50
373	30	Freebayes	TrueSeq	13038	425	10059	3404	2.955	8493	4970	1.709	0.968	0.00	14.50
374	30	Freebayes	TrueSeq	7356	186	5614	1928	2.912	4987	2555	1.952	0.975	0.00	19.50
375	30	Freebayes	TrueSeq	3756	91	2821	1026	2.750	2640	1207	2.187	0.976	0.00	24.50
376	30	Freebayes	TrueSeq	1879	48	1398	529	2.643	1344	583	2.305	0.975	0.00	29.50
377	30	Freebayes	TrueSeq	1029	29	750	308	2.435	765	293	2.611	0.973	0.00	34.50
378	30	Freebayes	TrueSeq	555	12	409	158	2.589	419	148	2.831	0.979	0.00	40.50
379	30	Freebayes	TrueSeq	12346	634	9709	3271	2.968	5334	7646	0.698	0.951	0.72	13.50
380	30	Freebayes	TrueSeq	12258	628	9638	3248	2.967	5334	7552	0.706	0.951	0.00	13.50
381	30	Freebayes	TrueSeq	9545	401	7442	2504	2.972	4978	4968	1.002	0.960	0.00	16.50
382	30	Freebayes	TrueSeq	6154	177	4722	1609	2.935	3776	2555	1.478	0.972	0.00	19.50
383	30	Freebayes	TrueSeq	3433	86	2584	935	2.764	2312	1207	1.915	0.976	0.00	24.50
384	30	Freebayes	TrueSeq	1790	45	1333	502	2.655	1252	583	2.148	0.975	0.00	29.50
385	30	Freebayes	TrueSeq	993	27	726	294	2.469	727	293	2.481	0.974	0.00	34.50
386	30	Freebayes	TrueSeq	543	11	404	150	2.693	406	148	2.743	0.980	0.00	40.50
387	30	Freebayes	TrueSeq	2962	111	2264	809	2.799	387	2686	0.144	0.964	0.00	19.50
388	30	Freebayes	TrueSeq	1033	34	781	286	2.731	84	983	0.085	0.968	0.00	25.50
389	30	Freebayes	TrueSeq	366	15	267	114	2.342	28	353	0.079	0.961	0.00	32.50
390	150	Samtools	TrueSeq	25087	1786	19381	7492	2.587	17608	9265	1.900	0.934	2.45	32.50
391	150	Samtools	TrueSeq	24881	1342	19088	7135	2.675	17070	9153	1.865	0.949	0.00	33.50
392	150	Samtools	TrueSeq	24423	821	18625	6619	2.814	16296	8948	1.821	0.967	0.00	36.50
393	150	Samtools	TrueSeq	23816	727	18155	6388	2.842	15832	8711	1.817	0.970	0.00	42.50
394	150	Samtools	TrueSeq	22953	635	17489	6099	2.868	15214	8374	1.817	0.973	0.00	46.50
395	150	Samtools	TrueSeq	21651	565	16516	5700	2.898	14373	7843	1.833	0.975	0.00	49.50
396	150	Samtools	TrueSeq	19889	483	15170	5202	2.916	13256	7116	1.863	0.976	0.00	52.50
397	150	Samtools	TrueSeq	15532	350	11840	4042	2.929	10551	5331	1.979	0.978	0.00	58.50
398	150	Samtools	TrueSeq	11242	236	8554	2924	2.925	7859	3619	2.172	0.979	0.00	66.50
399	150	Samtools	TrueSeq	7576	166	5730	2012	2.848	5555	2187	2.540	0.979	0.00	75.50
400	150	Samtools	TrueSeq	4940	104	3705	1339	2.767	3762	1282	2.934	0.979	0.00	85.50
401	150	Samtools	TrueSeq	3225	77	2430	872	2.787	2552	750	3.403	0.977	0.00	95.50
402	150	Samtools	TrueSeq	2114	53	1574	593	2.654	1727	440	3.925	0.976	0.00	106.50
403	150	Samtools	TrueSeq	24935	686	18923	6698	2.825	16362	9259	1.767	0.973	0.73	45.50
404	150	Samtools	TrueSeq	24802	631	18804	6629	2.837	16286	9147	1.780	0.975	0.00	45.50
405	150	Samtools	TrueSeq	24378	582	18495	6465	2.861	16018	8942	1.791	0.977	0.00	46.50
406	150	Samtools	TrueSeq	23784	546	18053	6277	2.876	15625	8705	1.795	0.978	0.00	47.50
407	150	Samtools	TrueSeq	22926	503	17406	6023	2.890	15059	8370	1.799	0.979	0.00	48.50
408	150	Samtools	TrueSeq	21627	449	16438	5638	2.916	14236	7840	1.816	0.980	0.00	49.50
409	150	Samtools	TrueSeq	19867	391	15103	5155	2.930	13145	7113	1.848	0.981	0.00	52.50
410	150	Samtools	TrueSeq	15515	282	11795	4002	2.947	10469	5328	1.965	0.982	0.00	58.50
411	150	Samtools	TrueSeq	11228	187	8522	2893	2.946	7798	3617	2.156	0.984	0.00	66.50
412	150	Samtools	TrueSeq	7565	132	5707	1990	2.868	5511	2186	2.521	0.983	0.00	75.50
413	150	Samtools	TrueSeq	4931	83	3691	1323	2.790	3733	1281	2.914	0.983	0.00	85.50
414	150	Samtools	TrueSeq	3218	63	2418	863	2.802	2531	750	3.375	0.981	0.00	95.50
415	150	Samtools	TrueSeq	2108	46	1566	588	2.663	1714	440	3.895	0.979	0.00	106.50
416	150	Samtools	TrueSeq	24705	515	18702	6518	2.869	16021	9199	1.742	0.980	0.29	46.50
417	150	Samtools	TrueSeq	24287	484	18402	6369	2.889	15837	8934	1.773	0.980	0.00	46.50
418	150	Samtools	TrueSeq	23727	457	17984	6200	2.901	15486	8698	1.780	0.981	0.00	47.50
419	150	Samtools	TrueSeq	22890	426	17355	5961	2.911	14952	8364	1.788	0.982	0.00	48.50
420	150	Samtools	TrueSeq	21597	381	16396	5582	2.937	14144	7834	1.805	0.983	0.00	49.50
421	150	Samtools	TrueSeq	19839	331	15066	5104	2.952	13061	7109	1.837	0.984	0.00	52.50
422	150	Samtools	TrueSeq	15497	234	11769	3962	2.970	10406	5325	1.954	0.985	0.00	58.50
423	150	Samtools	TrueSeq	11212	157	8506	2863	2.971	7755	3614	2.146	0.986	0.00	66.50
424	150	Samtools	TrueSeq	7551	105	5693	1963	2.900	5473	2183	2.507	0.986	0.00	75.50
425	150	Samtools	TrueSeq	4919	60	3679	1300	2.830	3700	1279	2.893	0.988	0.00	85.50
426	150	Samtools	TrueSeq	3209	46	2408	847	2.843	2506	749	3.346	0.986	0.00	95.50
427	150	Samtools	TrueSeq	2101	32	1559	574	2.716	1694	439	3.859	0.985	0.00	106.50
428	150	Samtools	TrueSeq	1388	26	1039	375	2.771	1161	253	4.589	0.982	0.00	116.50
429	150	Samtools	TrueSeq	22850	431	17343	5938	2.921	14304	8977	1.593	0.981	0.00	47.50
430	150	Samtools	TrueSeq	22498	409	17085	5822	2.935	14241	8666	1.643	0.982	0.00	48.50
431	150	Samtools	TrueSeq	21978	386	16690	5674	2.941	14027	8337	1.682	0.983	0.00	49.50
432	150	Samtools	TrueSeq	20991	343	15950	5384	2.962	13523	7811	1.731	0.984	0.00	50.50
433	150	Samtools	TrueSeq	19413	301	14760	4954	2.979	12625	7089	1.781	0.985	0.00	52.50
434	150	Samtools	TrueSeq	15308	215	11621	3902	2.978	10214	5309	1.924	0.986	0.00	58.50
435	150	Samtools	TrueSeq	11095	142	8415	2822	2.982	7637	3600	2.121	0.987	0.00	66.50
436	150	Samtools	TrueSeq	7469	92	5630	1931	2.916	5388	2173	2.480	0.988	0.00	75.50
437	150	Samtools	TrueSeq	4853	52	3632	1273	2.853	3633	1272	2.856	0.989	0.00	85.50
438	150	Samtools	TrueSeq	3151	39	2369	821	2.886	2448	742	3.299	0.988	0.00	95.50
439	150	Samtools	TrueSeq	2054	28	1528	554	2.758	1648	434	3.797	0.987	0.00	106.50
440	150	Samtools	TrueSeq	1354	23	1015	362	2.804	1129	248	4.552	0.983	0.00	116.50
441	150	Samtools	TrueSeq	18532	339	14133	4738	2.983	10450	8421	1.241	0.982	0.00	52.50
442	150	Samtools	TrueSeq	17730	326	13538	4518	2.996	9746	8310	1.173	0.982	0.00	53.50
443	150	Samtools	TrueSeq	17406	322	13287	4441	2.992	9473	8255	1.148	0.982	0.00	53.50
444	150	Samtools	TrueSeq	9458	310	7355	2413	3.048	9413	355	26.515	0.968	0.00	59.50
445	150	Freebayes	TrueSeq	25193	1402	19272	7323	2.632	17142	9453	1.813	0.947	1.25	43.50
446	150	Freebayes	TrueSeq	25032	1262	19117	7177	2.664	17035	9259	1.840	0.952	0.00	43.50
447	150	Freebayes	TrueSeq	24568	932	18686	6814	2.742	16456	9044	1.820	0.963	0.00	45.50
448	150	Freebayes	TrueSeq	23960	743	18189	6514	2.792	15900	8803	1.806	0.970	0.00	47.50
449	150	Freebayes	TrueSeq	23102	628	17510	6220	2.815	15262	8468	1.802	0.974	0.00	48.50
450	150	Freebayes	TrueSeq	21795	558	16536	5817	2.843	14425	7928	1.820	0.975	0.00	50.50
451	150	Freebayes	TrueSeq	20031	497	15207	5321	2.858	13329	7199	1.852	0.976	0.00	52.50
452	150	Freebayes	TrueSeq	15656	381	11890	4147	2.867	10637	5400	1.970	0.976	0.00	58.50
453	150	Freebayes	TrueSeq	11343	279	8604	3018	2.851	7958	3664	2.172	0.976	0.00	66.50
454	150	Freebayes	TrueSeq	7631	211	5771	2071	2.787	5624	2218	2.536	0.973	0.00	75.50
455	150	Freebayes	TrueSeq	4982	147	3748	1381	2.714	3828	1301	2.942	0.971	0.00	86.50
456	150	Freebayes	TrueSeq	3221	107	2433	895	2.718	2577	751	3.431	0.968	0.00	96.50
457	150	Freebayes	TrueSeq	2097	82	1570	609	2.578	1745	434	4.021	0.962	0.00	106.50
458	150	Freebayes	TrueSeq	25174	1150	19202	7122	2.696	16871	9453	1.785	0.956	1.33	45.50
459	150	Freebayes	TrueSeq	25013	1012	19049	6976	2.731	16766	9259	1.811	0.961	0.00	45.50
460	150	Freebayes	TrueSeq	24554	741	18636	6659	2.799	16251	9044	1.797	0.971	0.00	46.50
461	150	Freebayes	TrueSeq	23951	585	18153	6383	2.844	15733	8803	1.787	0.976	0.00	47.50
462	150	Freebayes	TrueSeq	23094	488	17478	6104	2.863	15114	8468	1.785	0.979	0.00	48.50
463	150	Freebayes	TrueSeq	21788	428	16509	5707	2.893	14288	7928	1.802	0.981	0.00	50.50
464	150	Freebayes	TrueSeq	20025	374	15184	5215	2.912	13200	7199	1.834	0.982	0.00	52.50
465	150	Freebayes	TrueSeq	15652	277	11873	4056	2.927	10529	5400	1.950	0.983	0.00	58.50
466	150	Freebayes	TrueSeq	11340	194	8591	2943	2.919	7870	3664	2.148	0.983	0.00	66.50
467	150	Freebayes	TrueSeq	7629	143	5760	2012	2.863	5554	2218	2.504	0.982	0.00	75.50
468	150	Freebayes	TrueSeq	4980	100	3741	1339	2.794	3779	1301	2.905	0.980	0.00	84.50
469	150	Freebayes	TrueSeq	3220	79	2428	871	2.788	2548	751	3.393	0.976	0.00	95.50
470	150	Freebayes	TrueSeq	2096	58	1566	588	2.663	1720	434	3.963	0.973	0.00	105.50
471	150	Freebayes	TrueSeq	24846	655	18819	6682	2.816	16102	9399	1.713	0.974	0.65	46.50
472	150	Freebayes	TrueSeq	24396	541	18466	6471	2.854	15893	9044	1.757	0.978	0.00	46.50
473	150	Freebayes	TrueSeq	23861	483	18058	6286	2.873	15541	8803	1.765	0.980	0.00	47.50
474	150	Freebayes	TrueSeq	23037	434	17425	6046	2.882	15003	8468	1.772	0.982	0.00	48.50
475	150	Freebayes	TrueSeq	21744	389	16469	5664	2.908	14205	7928	1.792	0.982	0.00	50.50
476	150	Freebayes	TrueSeq	19994	345	15155	5184	2.923	13140	7199	1.825	0.983	0.00	52.50
477	150	Freebayes	TrueSeq	15637	258	11858	4037	2.937	10495	5400	1.944	0.984	0.00	58.50
478	150	Freebayes	TrueSeq	11327	184	8577	2934	2.923	7847	3664	2.142	0.984	0.00	66.50
479	150	Freebayes	TrueSeq	7621	137	5751	2007	2.865	5540	2218	2.498	0.982	0.00	75.50
480	150	Freebayes	TrueSeq	4973	95	3733	1335	2.796	3767	1301	2.895	0.981	0.00	84.50
481	150	Freebayes	TrueSeq	3214	74	2421	867	2.792	2537	751	3.378	0.977	0.00	95.50
482	150	Freebayes	TrueSeq	2090	53	1559	584	2.670	1709	434	3.938	0.975	0.00	105.50
483	150	Freebayes	TrueSeq	1377	38	1033	382	2.704	1166	249	4.683	0.973	0.00	116.50
484	150	Freebayes	TrueSeq	924	24	687	261	2.632	802	146	5.493	0.975	0.00	126.50
485	150	Freebayes	TrueSeq	23823	476	18037	6262	2.880	15076	9223	1.635	0.980	0.01	47.50
486	150	Freebayes	TrueSeq	23312	429	17649	6092	2.897	14939	8802	1.697	0.982	0.00	48.50
487	150	Freebayes	TrueSeq	22680	396	17159	5917	2.900	14609	8467	1.725	0.983	0.00	48.50
488	150	Freebayes	TrueSeq	21542	361	16317	5586	2.921	13975	7928	1.763	0.984	0.00	50.50
489	150	Freebayes	TrueSeq	19865	323	15064	5124	2.940	12989	7199	1.804	0.984	0.00	52.50
490	150	Freebayes	TrueSeq	15583	243	11815	4011	2.946	10426	5400	1.931	0.985	0.00	58.50
491	150	Freebayes	TrueSeq	11299	170	8553	2916	2.933	7805	3664	2.130	0.985	0.00	66.50
492	150	Freebayes	TrueSeq	7601	127	5734	1994	2.876	5510	2218	2.484	0.984	0.00	75.50
493	150	Freebayes	TrueSeq	4957	87	3722	1322	2.815	3743	1301	2.877	0.983	0.00	84.50
494	150	Freebayes	TrueSeq	3202	67	2413	856	2.819	2518	751	3.353	0.980	0.00	95.50
495	150	Freebayes	TrueSeq	2080	51	1554	577	2.693	1697	434	3.910	0.976	0.00	105.50
496	150	Freebayes	TrueSeq	1368	37	1028	377	2.727	1156	249	4.643	0.974	0.00	116.50
497	150	Freebayes	TrueSeq	920	23	685	258	2.655	797	146	5.459	0.976	0.00	126.50
498	150	Freebayes	TrueSeq	18176	352	13841	4687	2.953	9750	8778	1.111	0.981	0.00	53.50
499	150	Freebayes	TrueSeq	13739	280	10422	3597	2.897	5805	8214	0.707	0.980	0.00	58.50
500	150	Freebayes	TrueSeq	10285	222	7864	2643	2.975	3214	7293	0.441	0.979	0.00	58.50
