# Supplementary material for: A framework for the estimation of the proportion of true discoveries in single nucleotide variant detection studies for human data
Source: PLoS One. 2018 Apr 25;13(4):e0196058. doi: 10.1371/journal.pone.0196058 (PMC5918994; doi:10.1371/journal.pone.0196058)
Supplement: S2 Dataset — Input data for Beta-binomial regression where outlier(s) have been deleted, a few more observations have been added to cover the gaps in the covariate space, and centered and second order terms have been added. (TXT) [file pone.0196058.s002.txt]

ObsNum	NominalDepth	VariantCaller	StudyType	TP	FP	Ti	Tv	Ti_Tv	Het	Hom	Het_Hom	Precision	DpLt5	MedDp	WES_Indicator	Ti_Tv_Cent	MedDp_Cent	DpLt5_Cent	Het_Hom_Cent	Ti_Tv_CentSq	MedDp_CentSq	DpLt5_CentSq	Het_Hom_CentSq	WES_Ind_t_TiTv	WES_Ind_t_HetHom	WES_Ind_t_MedDp	HetHom_t_MedDp	WES_Ind_t_DpLt5	HetHom_t_DpLt5	TiTv_t_MedDp	TiTv_t_DpLt5	VarCaller	NexteraInd	TrueSeqInd	Nextera_t_TiTv	Nextera_t_MedDp	Nextera_t_DpLt5	TrueSeq_t_TiTv	TrueSeq_t_MedDp	TrueSeq_t_DpLt5	VarCaller_t_TiTv	VarCaller_t_MedDp	VarCaller_t_DpLt5
1	50	Samtools	Nextera	36425	3676	27233	12868	2.116	26218	13883	1.888	0.908	4.73	26.5	1	-0.184	-26.5	4.46	-3.612	0.0338559999999999	702.25	19.8916	13.046544	-0.184	-3.612	-26.5	95.718	4.46	-16.10952	4.87599999999999	-0.820639999999999	1	1	0	-0.184	-26.5	4.46	0	0	0	-0.184	-26.5	4.46
2	50	Samtools	Nextera	35600	2027	26106	11521	2.266	24355	13272	1.835	0.946	0	29.5	1	-0.0339999999999998	-23.5	-0.27	-3.665	0.00115599999999999	552.25	0.0729	13.432225	-0.0339999999999998	-3.665	-23.5	86.1275	-0.27	0.98955	0.798999999999995	0.00917999999999995	1	1	0	-0.0339999999999998	-23.5	-0.27	0	0	0	-0.0339999999999998	-23.5	-0.27
3	50	Samtools	Nextera	34636	685	25155	10166	2.474	22502	12819	1.755	0.981	0	35.5	1	0.174	-17.5	-0.27	-3.745	0.0302760000000001	306.25	0.0729	14.025025	0.174	-3.745	-17.5	65.5375	-0.27	1.01115	-3.04500000000001	-0.0469800000000001	1	1	0	0.174	-17.5	-0.27	0	0	0	0.174	-17.5	-0.27
4	50	Samtools	Nextera	33630	494	24426	9698	2.519	21728	12396	1.753	0.986	0	44.5	1	0.219	-8.5	-0.27	-3.747	0.0479610000000001	72.25	0.0729	14.040009	0.219	-3.747	-8.5	31.8495	-0.27	1.01169	-1.8615	-0.0591300000000001	1	1	0	0.219	-8.5	-0.27	0	0	0	0.219	-8.5	-0.27
5	50	Samtools	Nextera	32508	352	23607	9253	2.551	20985	11875	1.767	0.989	0	52.5	1	0.251	-0.5	-0.27	-3.733	0.0630010000000002	0.25	0.0729	13.935289	0.251	-3.733	-0.5	1.8665	-0.27	1.00791	-0.1255	-0.0677700000000001	1	1	0	0.251	-0.5	-0.27	0	0	0	0.251	-0.5	-0.27
6	50	Samtools	Nextera	31122	295	22583	8834	2.556	20208	11209	1.803	0.991	0	55.5	1	0.256	2.5	-0.27	-3.697	0.0655360000000001	6.25	0.0729	13.667809	0.256	-3.697	2.5	-9.2425	-0.27	0.99819	0.640000000000001	-0.0691200000000001	1	1	0	0.256	2.5	-0.27	0	0	0	0.256	2.5	-0.27
7	50	Samtools	Nextera	29319	250	21275	8294	2.565	19245	10324	1.864	0.992	0	58.5	1	0.265	5.5	-0.27	-3.636	0.0702250000000001	30.25	0.0729	13.220496	0.265	-3.636	5.5	-19.998	-0.27	0.98172	1.4575	-0.07155	1	1	0	0.265	5.5	-0.27	0	0	0	0.265	5.5	-0.27
8	50	Samtools	Nextera	24859	181	18092	6948	2.604	16876	8164	2.067	0.993	0	64.5	1	0.304	11.5	-0.27	-3.433	0.0924160000000002	132.25	0.0729	11.785489	0.304	-3.433	11.5	-39.4795	-0.27	0.92691	3.496	-0.0820800000000001	1	1	0	0.304	11.5	-0.27	0	0	0	0.304	11.5	-0.27
9	50	Samtools	Nextera	19710	144	14426	5428	2.658	14096	5758	2.448	0.993	0	71.5	1	0.358	18.5	-0.27	-3.052	0.128164	342.25	0.0729	9.314704	0.358	-3.052	18.5	-56.462	-0.27	0.82404	6.623	-0.09666	1	1	0	0.358	18.5	-0.27	0	0	0	0.358	18.5	-0.27
10	50	Samtools	Nextera	14734	106	10797	4043	2.671	11086	3754	2.953	0.993	0	80.5	1	0.371	27.5	-0.27	-2.547	0.137641	756.25	0.0729	6.487209	0.371	-2.547	27.5	-70.0425	-0.27	0.68769	10.2025	-0.10017	1	1	0	0.371	27.5	-0.27	0	0	0	0.371	27.5	-0.27
11	50	Samtools	Nextera	10657	89	7774	2972	2.616	8335	2411	3.457	0.992	0	89.5	1	0.316	36.5	-0.27	-2.043	0.0998560000000002	1332.25	0.0729	4.173849	0.316	-2.043	36.5	-74.5695	-0.27	0.55161	11.534	-0.0853200000000001	1	1	0	0.316	36.5	-0.27	0	0	0	0.316	36.5	-0.27
12	50	Samtools	Nextera	7683	72	5675	2080	2.728	6148	1607	3.826	0.991	0	98.5	1	0.428	45.5	-0.27	-1.674	0.183184	2070.25	0.0729	2.802276	0.428	-1.674	45.5	-76.167	-0.27	0.45198	19.474	-0.11556	1	1	0	0.428	45.5	-0.27	0	0	0	0.428	45.5	-0.27
13	50	Samtools	Nextera	5412	56	4028	1440	2.797	4410	1058	4.168	0.99	0	108.5	1	0.497	55.5	-0.27	-1.332	0.247009	3080.25	0.0729	1.774224	0.497	-1.332	55.5	-73.926	-0.27	0.35964	27.5835	-0.13419	1	1	0	0.497	55.5	-0.27	0	0	0	0.497	55.5	-0.27
14	50	Samtools	Nextera	36170	1084	26503	10751	2.465	23375	13879	1.684	0.971	3.55	51.5	1	0.165	-1.5	3.28	-3.816	0.027225	2.25	10.7584	14.561856	0.165	-3.816	-1.5	5.724	3.28	-12.51648	-0.2475	0.5412	1	1	0	0.165	-1.5	3.28	0	0	0	0.165	-1.5	3.28
15	50	Samtools	Nextera	36047	700	26275	10472	2.509	22871	13876	1.648	0.981	2.5	51.5	1	0.209	-1.5	2.23	-3.852	0.043681	2.25	4.9729	14.837904	0.209	-3.852	-1.5	5.778	2.23	-8.58996	-0.3135	0.46607	1	1	0	0.209	-1.5	2.23	0	0	0	0.209	-1.5	2.23
16	50	Samtools	Nextera	35504	324	25712	10116	2.542	22560	13268	1.7	0.991	0	52.5	1	0.242	-0.5	-0.27	-3.8	0.058564	0.25	0.0729	14.44	0.242	-3.8	-0.5	1.9	-0.27	1.026	-0.121	-0.06534	1	1	0	0.242	-0.5	-0.27	0	0	0	0.242	-0.5	-0.27
17	50	Samtools	Nextera	33597	225	24352	9470	2.571	21430	12392	1.729	0.993	0	54.5	1	0.271	1.5	-0.27	-3.771	0.0734410000000002	2.25	0.0729	14.220441	0.271	-3.771	1.5	-5.6565	-0.27	1.01817	0.406500000000001	-0.0731700000000001	1	1	0	0.271	1.5	-0.27	0	0	0	0.271	1.5	-0.27
18	50	Samtools	Nextera	31096	191	22534	8753	2.574	20082	11205	1.792	0.994	0	57.5	1	0.274	4.5	-0.27	-3.708	0.075076	20.25	0.0729	13.749264	0.274	-3.708	4.5	-16.686	-0.27	1.00116	1.233	-0.07398	1	1	0	0.274	4.5	-0.27	0	0	0	0.274	4.5	-0.27
19	50	Samtools	Nextera	24841	135	18061	6915	2.612	16814	8162	2.06	0.995	0	64.5	1	0.312	11.5	-0.27	-3.44	0.0973440000000002	132.25	0.0729	11.8336	0.312	-3.44	11.5	-39.56	-0.27	0.9288	3.588	-0.0842400000000001	1	1	0	0.312	11.5	-0.27	0	0	0	0.312	11.5	-0.27
20	50	Samtools	Nextera	19693	112	14400	5405	2.664	14048	5757	2.44	0.994	0	71.5	1	0.364	18.5	-0.27	-3.06	0.132496	342.25	0.0729	9.3636	0.364	-3.06	18.5	-56.61	-0.27	0.8262	6.73400000000001	-0.0982800000000001	1	1	0	0.364	18.5	-0.27	0	0	0	0.364	18.5	-0.27
21	50	Samtools	Nextera	14719	87	10779	4027	2.677	11053	3753	2.945	0.994	0	80.5	1	0.377	27.5	-0.27	-2.555	0.142129	756.25	0.0729	6.528025	0.377	-2.555	27.5	-70.2625	-0.27	0.68985	10.3675	-0.10179	1	1	0	0.377	27.5	-0.27	0	0	0	0.377	27.5	-0.27
22	50	Samtools	Nextera	10644	74	7760	2958	2.623	8308	2410	3.447	0.993	0	89.5	1	0.323	36.5	-0.27	-2.053	0.104329	1332.25	0.0729	4.214809	0.323	-2.053	36.5	-74.9345	-0.27	0.55431	11.7895	-0.0872100000000001	1	1	0	0.323	36.5	-0.27	0	0	0	0.323	36.5	-0.27
23	50	Samtools	Nextera	7673	59	5665	2067	2.741	6125	1607	3.811	0.992	0	98.5	1	0.441	45.5	-0.27	-1.689	0.194481	2070.25	0.0729	2.852721	0.441	-1.689	45.5	-76.8495	-0.27	0.45603	20.0655	-0.11907	1	1	0	0.441	45.5	-0.27	0	0	0	0.441	45.5	-0.27
24	50	Samtools	Nextera	5405	46	4021	1430	2.812	4393	1058	4.152	0.992	0	108.5	1	0.512	55.5	-0.27	-1.348	0.262144	3080.25	0.0729	1.817104	0.512	-1.348	55.5	-74.814	-0.27	0.36396	28.416	-0.13824	1	1	0	0.512	55.5	-0.27	0	0	0	0.512	55.5	-0.27
25	50	Samtools	Nextera	35441	236	25687	9990	2.571	22133	13544	1.634	0.993	0.88	52.5	1	0.271	-0.5	0.61	-3.866	0.0734410000000002	0.25	0.3721	14.945956	0.271	-3.866	-0.5	1.933	0.61	-2.35826	-0.1355	0.16531	1	1	0	0.271	-0.5	0.61	0	0	0	0.271	-0.5	0.61
26	50	Samtools	Nextera	35188	175	25455	9908	2.569	22112	13251	1.669	0.995	0	52.5	1	0.269	-0.5	-0.27	-3.831	0.0723610000000001	0.25	0.0729	14.676561	0.269	-3.831	-0.5	1.9155	-0.27	1.03437	-0.1345	-0.07263	1	1	0	0.269	-0.5	-0.27	0	0	0	0.269	-0.5	-0.27
27	50	Samtools	Nextera	33505	139	24266	9378	2.588	21261	12383	1.717	0.996	0	54.5	1	0.288	1.5	-0.27	-3.783	0.0829440000000001	2.25	0.0729	14.311089	0.288	-3.783	1.5	-5.6745	-0.27	1.02141	0.432	-0.0777600000000001	1	1	0	0.288	1.5	-0.27	0	0	0	0.288	1.5	-0.27
28	50	Samtools	Nextera	31034	122	22470	8686	2.587	19956	11200	1.782	0.996	0	57.5	1	0.287	4.5	-0.27	-3.718	0.0823690000000002	20.25	0.0729	13.823524	0.287	-3.718	4.5	-16.731	-0.27	1.00386	1.2915	-0.0774900000000001	1	1	0	0.287	4.5	-0.27	0	0	0	0.287	4.5	-0.27
29	50	Samtools	Nextera	24798	94	18015	6877	2.62	16734	8158	2.051	0.996	0	64.5	1	0.32	11.5	-0.27	-3.449	0.1024	132.25	0.0729	11.895601	0.32	-3.449	11.5	-39.6635	-0.27	0.93123	3.68	-0.0864000000000001	1	1	0	0.32	11.5	-0.27	0	0	0	0.32	11.5	-0.27
30	50	Samtools	Nextera	19663	82	14364	5381	2.669	13989	5756	2.43	0.996	0	71.5	1	0.369	18.5	-0.27	-3.07	0.136161	342.25	0.0729	9.4249	0.369	-3.07	18.5	-56.795	-0.27	0.8289	6.8265	-0.0996300000000001	1	1	0	0.369	18.5	-0.27	0	0	0	0.369	18.5	-0.27
31	50	Samtools	Nextera	14695	66	10750	4011	2.68	11009	3752	2.934	0.996	0	80.5	1	0.38	27.5	-0.27	-2.566	0.1444	756.25	0.0729	6.584356	0.38	-2.566	27.5	-70.565	-0.27	0.69282	10.45	-0.1026	1	1	0	0.38	27.5	-0.27	0	0	0	0.38	27.5	-0.27
32	50	Samtools	Nextera	10622	55	7732	2945	2.625	8268	2409	3.432	0.995	0	89.5	1	0.325	36.5	-0.27	-2.068	0.105625	1332.25	0.0729	4.276624	0.325	-2.068	36.5	-75.482	-0.27	0.55836	11.8625	-0.0877500000000001	1	1	0	0.325	36.5	-0.27	0	0	0	0.325	36.5	-0.27
33	50	Samtools	Nextera	7659	42	5644	2057	2.744	6095	1606	3.795	0.995	0	98.5	1	0.444	45.5	-0.27	-1.705	0.197136	2070.25	0.0729	2.907025	0.444	-1.705	45.5	-77.5775	-0.27	0.46035	20.202	-0.11988	1	1	0	0.444	45.5	-0.27	0	0	0	0.444	45.5	-0.27
34	50	Samtools	Nextera	5396	34	4005	1425	2.811	4373	1057	4.137	0.994	0	108.5	1	0.511	55.5	-0.27	-1.363	0.261121	3080.25	0.0729	1.857769	0.511	-1.363	55.5	-75.6465	-0.27	0.36801	28.3605	-0.13797	1	1	0	0.511	55.5	-0.27	0	0	0	0.511	55.5	-0.27
35	50	Samtools	Nextera	32982	71	23878	9175	2.603	20091	12962	1.55	0.998	0	54.5	1	0.303	1.5	-0.27	-3.95	0.0918090000000002	2.25	0.0729	15.6025	0.303	-3.95	1.5	-5.925	-0.27	1.0665	0.454500000000001	-0.0818100000000001	1	1	0	0.303	1.5	-0.27	0	0	0	0.303	1.5	-0.27
36	50	Samtools	Nextera	30518	53	22090	8481	2.605	19389	11182	1.734	0.998	0	57.5	1	0.305	4.5	-0.27	-3.766	0.0930250000000001	20.25	0.0729	14.182756	0.305	-3.766	4.5	-16.947	-0.27	1.01682	1.3725	-0.08235	1	1	0	0.305	4.5	-0.27	0	0	0	0.305	4.5	-0.27
37	50	Samtools	Nextera	24605	39	17870	6774	2.638	16495	8149	2.024	0.998	0	64.5	1	0.338	11.5	-0.27	-3.476	0.114244	132.25	0.0729	12.082576	0.338	-3.476	11.5	-39.974	-0.27	0.93852	3.887	-0.09126	1	1	0	0.338	11.5	-0.27	0	0	0	0.338	11.5	-0.27
38	50	Samtools	Nextera	19543	34	14270	5307	2.689	13825	5752	2.404	0.998	0	71.5	1	0.389	18.5	-0.27	-3.096	0.151321	342.25	0.0729	9.585216	0.389	-3.096	18.5	-57.276	-0.27	0.83592	7.1965	-0.10503	1	1	0	0.389	18.5	-0.27	0	0	0	0.389	18.5	-0.27
39	50	Samtools	Nextera	14608	28	10680	3956	2.7	10887	3749	2.904	0.998	0	80.5	1	0.4	27.5	-0.27	-2.596	0.16	756.25	0.0729	6.739216	0.4	-2.596	27.5	-71.39	-0.27	0.70092	11	-0.108	1	1	0	0.4	27.5	-0.27	0	0	0	0.4	27.5	-0.27
40	50	Samtools	Nextera	10558	21	7678	2901	2.647	8172	2407	3.395	0.998	0	89.5	1	0.347	36.5	-0.27	-2.105	0.120409	1332.25	0.0729	4.431025	0.347	-2.105	36.5	-76.8325	-0.27	0.56835	12.6655	-0.09369	1	1	0	0.347	36.5	-0.27	0	0	0	0.347	36.5	-0.27
41	50	Samtools	Nextera	7607	14	5597	2024	2.765	6016	1605	3.748	0.998	0	98.5	1	0.465	45.5	-0.27	-1.752	0.216225	2070.25	0.0729	3.069504	0.465	-1.752	45.5	-79.716	-0.27	0.47304	21.1575	-0.12555	1	1	0	0.465	45.5	-0.27	0	0	0	0.465	45.5	-0.27
42	50	Samtools	Nextera	5350	10	3961	1399	2.831	4304	1056	4.076	0.998	0	108.5	1	0.531	55.5	-0.27	-1.424	0.281961	3080.25	0.0729	2.027776	0.531	-1.424	55.5	-79.032	-0.27	0.38448	29.4705	-0.14337	1	1	0	0.531	55.5	-0.27	0	0	0	0.531	55.5	-0.27
43	50	Freebayes	Nextera	36269	2482	26978	11773	2.292	24758	13993	1.769	0.936	2.27	53.5	1	-0.00800000000000001	0.5	2	-3.731	6.40000000000001e-05	0.25	4	13.920361	-0.00800000000000001	-3.731	0.5	-1.8655	2	-7.462	-0.004	-0.016	0	1	0	-0.00800000000000001	0.5	2	0	0	0	0	0	0
44	50	Freebayes	Nextera	35753	2102	26454	11401	2.32	24461	13394	1.826	0.944	0	54.5	1	0.02	1.5	-0.27	-3.674	0.000400000000000001	2.25	0.0729	13.498276	0.02	-3.674	1.5	-5.511	-0.27	0.99198	0.03	-0.00540000000000001	0	1	0	0.02	1.5	-0.27	0	0	0	0	0	0
45	50	Freebayes	Nextera	34792	1441	25559	10674	2.395	23327	12906	1.807	0.96	0	56.5	1	0.0950000000000002	3.5	-0.27	-3.693	0.00902500000000004	12.25	0.0729	13.638249	0.0950000000000002	-3.693	3.5	-12.9255	-0.27	0.99711	0.332500000000001	-0.0256500000000001	0	1	0	0.0950000000000002	3.5	-0.27	0	0	0	0	0	0
46	50	Freebayes	Nextera	33827	1151	24809	10169	2.44	22484	12494	1.8	0.967	0	57.5	1	0.14	4.5	-0.27	-3.7	0.0196	20.25	0.0729	13.69	0.14	-3.7	4.5	-16.65	-0.27	0.999	0.630000000000001	-0.0378	0	1	0	0.14	4.5	-0.27	0	0	0	0	0	0
47	50	Freebayes	Nextera	31415	864	22955	9324	2.462	20911	11368	1.839	0.973	0	60.5	1	0.162	7.5	-0.27	-3.661	0.0262440000000001	56.25	0.0729	13.402921	0.162	-3.661	7.5	-27.4575	-0.27	0.98847	1.215	-0.0437400000000001	0	1	0	0.162	7.5	-0.27	0	0	0	0	0	0
48	50	Freebayes	Nextera	25652	599	18767	7484	2.508	17651	8600	2.052	0.977	0	68.5	1	0.208	15.5	-0.27	-3.448	0.0432640000000001	240.25	0.0729	11.888704	0.208	-3.448	15.5	-53.444	-0.27	0.93096	3.224	-0.0561600000000001	0	1	0	0.208	15.5	-0.27	0	0	0	0	0	0
49	50	Freebayes	Nextera	21045	464	15464	6045	2.558	15016	6493	2.313	0.978	0	75.5	1	0.258	22.5	-0.27	-3.187	0.066564	506.25	0.0729	10.156969	0.258	-3.187	22.5	-71.7075	-0.27	0.86049	5.805	-0.06966	0	1	0	0.258	22.5	-0.27	0	0	0	0	0	0
50	50	Freebayes	Nextera	16493	334	12130	4697	2.582	12216	4611	2.649	0.98	0	84.5	1	0.282	31.5	-0.27	-2.851	0.079524	992.25	0.0729	8.128201	0.282	-2.851	31.5	-89.8065	-0.27	0.76977	8.883	-0.07614	0	1	0	0.282	31.5	-0.27	0	0	0	0	0	0
51	50	Freebayes	Nextera	12618	250	9260	3608	2.567	9624	3244	2.967	0.981	0	93.5	1	0.267	40.5	-0.27	-2.533	0.0712890000000002	1640.25	0.0729	6.416089	0.267	-2.533	40.5	-102.5865	-0.27	0.68391	10.8135	-0.0720900000000001	0	1	0	0.267	40.5	-0.27	0	0	0	0	0	0
52	50	Freebayes	Nextera	9598	192	7065	2725	2.593	7463	2327	3.207	0.98	0	103.5	1	0.293	50.5	-0.27	-2.293	0.0858490000000001	2550.25	0.0729	5.257849	0.293	-2.293	50.5	-115.7965	-0.27	0.61911	14.7965	-0.07911	0	1	0	0.293	50.5	-0.27	0	0	0	0	0	0
53	50	Freebayes	Nextera	7244	153	5409	1988	2.721	5681	1716	3.311	0.979	0	113.5	1	0.421	60.5	-0.27	-2.189	0.177241	3660.25	0.0729	4.791721	0.421	-2.189	60.5	-132.4345	-0.27	0.59103	25.4705	-0.11367	0	1	0	0.421	60.5	-0.27	0	0	0	0	0	0
54	50	Freebayes	Nextera	5425	118	4081	1462	2.791	4291	1252	3.427	0.979	0	123.5	1	0.491	70.5	-0.27	-2.073	0.241081	4970.25	0.0729	4.297329	0.491	-2.073	70.5	-146.1465	-0.27	0.55971	34.6155	-0.13257	0	1	0	0.491	70.5	-0.27	0	0	0	0	0	0
55	50	Freebayes	Nextera	4073	85	3061	1097	2.79	3256	902	3.61	0.98	0	134.5	1	0.49	81.5	-0.27	-1.89	0.2401	6642.25	0.0729	3.5721	0.49	-1.89	81.5	-154.035	-0.27	0.5103	39.935	-0.1323	0	1	0	0.49	81.5	-0.27	0	0	0	0	0	0
56	50	Freebayes	Nextera	3082	61	2336	807	2.895	2510	633	3.965	0.981	0	144.5	1	0.595	91.5	-0.27	-1.535	0.354025	8372.25	0.0729	2.356225	0.595	-1.535	91.5	-140.4525	-0.27	0.41445	54.4425	-0.16065	0	1	0	0.595	91.5	-0.27	0	0	0	0	0	0
57	50	Freebayes	Nextera	2368	44	1782	630	2.829	1974	438	4.507	0.982	0	153.5	1	0.529	100.5	-0.27	-0.993	0.279841	10100.25	0.0729	0.986049000000001	0.529	-0.993	100.5	-99.7965	-0.27	0.26811	53.1645	-0.14283	0	1	0	0.529	100.5	-0.27	0	0	0	0	0	0
58	50	Freebayes	Nextera	1791	30	1355	466	2.908	1510	311	4.855	0.984	0	163.5	1	0.608	110.5	-0.27	-0.645	0.369664	12210.25	0.0729	0.416024999999999	0.608	-0.645	110.5	-71.2725	-0.27	0.17415	67.184	-0.16416	0	1	0	0.608	110.5	-0.27	0	0	0	0	0	0
59	50	Freebayes	Nextera	36249	1994	26823	11420	2.349	24250	13993	1.733	0.948	2.34	53.5	1	0.0490000000000004	0.5	2.07	-3.767	0.00240100000000004	0.25	4.2849	14.190289	0.0490000000000004	-3.767	0.5	-1.8835	2.07	-7.79769	0.0245000000000002	0.101430000000001	0	1	0	0.0490000000000004	0.5	2.07	0	0	0	0	0	0
60	50	Freebayes	Nextera	35733	1615	26299	11049	2.38	23954	13394	1.788	0.957	0	54.5	1	0.0800000000000001	1.5	-0.27	-3.712	0.00640000000000001	2.25	0.0729	13.778944	0.0800000000000001	-3.712	1.5	-5.568	-0.27	1.00224	0.12	-0.0216	0	1	0	0.0800000000000001	1.5	-0.27	0	0	0	0	0	0
61	50	Freebayes	Nextera	33809	750	24686	9873	2.5	22065	12494	1.766	0.978	0	57.5	1	0.2	4.5	-0.27	-3.734	0.0400000000000001	20.25	0.0729	13.942756	0.2	-3.734	4.5	-16.803	-0.27	1.00818	0.900000000000001	-0.0540000000000001	0	1	0	0.2	4.5	-0.27	0	0	0	0	0	0
62	50	Freebayes	Nextera	31403	526	22857	9072	2.52	20561	11368	1.809	0.984	0	60.5	1	0.22	7.5	-0.27	-3.691	0.0484000000000001	56.25	0.0729	13.623481	0.22	-3.691	7.5	-27.6825	-0.27	0.99657	1.65	-0.0594000000000001	0	1	0	0.22	7.5	-0.27	0	0	0	0	0	0
63	50	Freebayes	Nextera	25645	353	18700	7298	2.562	17398	8600	2.023	0.986	0	68.5	1	0.262	15.5	-0.27	-3.477	0.068644	240.25	0.0729	12.089529	0.262	-3.477	15.5	-53.8935	-0.27	0.93879	4.061	-0.07074	0	1	0	0.262	15.5	-0.27	0	0	0	0	0	0
64	50	Freebayes	Nextera	21040	267	15405	5902	2.61	14814	6493	2.282	0.987	0	75.5	1	0.31	22.5	-0.27	-3.218	0.0961	506.25	0.0729	10.355524	0.31	-3.218	22.5	-72.405	-0.27	0.86886	6.975	-0.0837	0	1	0	0.31	22.5	-0.27	0	0	0	0	0	0
65	50	Freebayes	Nextera	16488	191	12085	4594	2.631	12068	4611	2.617	0.989	0	84.5	1	0.331	31.5	-0.27	-2.883	0.109561	992.25	0.0729	8.311689	0.331	-2.883	31.5	-90.8145	-0.27	0.77841	10.4265	-0.08937	0	1	0	0.331	31.5	-0.27	0	0	0	0	0	0
66	50	Freebayes	Nextera	12614	140	9227	3527	2.616	9510	3244	2.932	0.989	0	93.5	1	0.316	40.5	-0.27	-2.568	0.0998560000000002	1640.25	0.0729	6.594624	0.316	-2.568	40.5	-104.004	-0.27	0.69336	12.798	-0.0853200000000001	0	1	0	0.316	40.5	-0.27	0	0	0	0	0	0
67	50	Freebayes	Nextera	9595	109	7036	2668	2.637	7377	2327	3.17	0.989	0	103.5	1	0.337	50.5	-0.27	-2.33	0.113569	2550.25	0.0729	5.4289	0.337	-2.33	50.5	-117.665	-0.27	0.6291	17.0185	-0.0909900000000001	0	1	0	0.337	50.5	-0.27	0	0	0	0	0	0
68	50	Freebayes	Nextera	7242	85	5383	1944	2.769	5611	1716	3.27	0.988	0	112.5	1	0.469	59.5	-0.27	-2.23	0.219961	3540.25	0.0729	4.9729	0.469	-2.23	59.5	-132.685	-0.27	0.6021	27.9055	-0.12663	0	1	0	0.469	59.5	-0.27	0	0	0	0	0	0
69	50	Freebayes	Nextera	5424	64	4060	1428	2.843	4236	1252	3.383	0.988	0	123.5	1	0.543	70.5	-0.27	-2.117	0.294849	4970.25	0.0729	4.481689	0.543	-2.117	70.5	-149.2485	-0.27	0.57159	38.2815	-0.14661	0	1	0	0.543	70.5	-0.27	0	0	0	0	0	0
70	50	Freebayes	Nextera	35805	988	26194	10599	2.471	22812	13981	1.632	0.973	1.86	55.5	1	0.171	2.5	1.59	-3.868	0.0292410000000001	6.25	2.5281	14.961424	0.171	-3.868	2.5	-9.67	1.59	-6.15012	0.427500000000001	0.27189	0	1	0	0.171	2.5	1.59	0	0	0	0	0	0
71	50	Freebayes	Nextera	35375	735	25766	10344	2.491	22716	13394	1.696	0.98	0	55.5	1	0.191	2.5	-0.27	-3.804	0.0364810000000001	6.25	0.0729	14.470416	0.191	-3.804	2.5	-9.51	-0.27	1.02708	0.477500000000001	-0.0515700000000001	0	1	0	0.191	2.5	-0.27	0	0	0	0	0	0
72	50	Freebayes	Nextera	33752	476	24540	9688	2.533	21734	12494	1.74	0.986	0	57.5	1	0.233	4.5	-0.27	-3.76	0.054289	20.25	0.0729	14.1376	0.233	-3.76	4.5	-16.92	-0.27	1.0152	1.0485	-0.06291	0	1	0	0.233	4.5	-0.27	0	0	0	0	0	0
73	50	Freebayes	Nextera	31382	376	22789	8969	2.541	20390	11368	1.794	0.988	0	60.5	1	0.241	7.5	-0.27	-3.706	0.058081	56.25	0.0729	13.734436	0.241	-3.706	7.5	-27.795	-0.27	1.00062	1.8075	-0.06507	0	1	0	0.241	7.5	-0.27	0	0	0	0	0	0
74	50	Freebayes	Nextera	25635	271	18667	7239	2.579	17306	8600	2.012	0.99	0	68.5	1	0.279	15.5	-0.27	-3.488	0.0778410000000002	240.25	0.0729	12.166144	0.279	-3.488	15.5	-54.064	-0.27	0.94176	4.32450000000001	-0.0753300000000001	0	1	0	0.279	15.5	-0.27	0	0	0	0	0	0
75	50	Freebayes	Nextera	21033	215	15384	5864	2.623	14755	6493	2.272	0.99	0	75.5	1	0.323	22.5	-0.27	-3.228	0.104329	506.25	0.0729	10.419984	0.323	-3.228	22.5	-72.63	-0.27	0.87156	7.26750000000001	-0.0872100000000001	0	1	0	0.323	22.5	-0.27	0	0	0	0	0	0
76	50	Freebayes	Nextera	16482	162	12071	4573	2.64	12033	4611	2.61	0.99	0	84.5	1	0.34	31.5	-0.27	-2.89	0.1156	992.25	0.0729	8.3521	0.34	-2.89	31.5	-91.035	-0.27	0.7803	10.71	-0.0918000000000001	0	1	0	0.34	31.5	-0.27	0	0	0	0	0	0
77	50	Freebayes	Nextera	12609	118	9216	3511	2.625	9483	3244	2.923	0.991	0	93.5	1	0.325	40.5	-0.27	-2.577	0.105625	1640.25	0.0729	6.640929	0.325	-2.577	40.5	-104.3685	-0.27	0.69579	13.1625	-0.0877500000000001	0	1	0	0.325	40.5	-0.27	0	0	0	0	0	0
78	50	Freebayes	Nextera	9591	93	7029	2655	2.647	7357	2327	3.162	0.99	0	103.5	1	0.347	50.5	-0.27	-2.338	0.120409	2550.25	0.0729	5.466244	0.347	-2.338	50.5	-118.069	-0.27	0.63126	17.5235	-0.09369	0	1	0	0.347	50.5	-0.27	0	0	0	0	0	0
79	50	Freebayes	Nextera	7238	73	5377	1934	2.78	5595	1716	3.26	0.99	0	112.5	1	0.48	59.5	-0.27	-2.24	0.2304	3540.25	0.0729	5.0176	0.48	-2.24	59.5	-133.28	-0.27	0.6048	28.56	-0.1296	0	1	0	0.48	59.5	-0.27	0	0	0	0	0	0
80	50	Freebayes	Nextera	5421	54	4055	1420	2.856	4223	1252	3.373	0.99	0	123.5	1	0.556	70.5	-0.27	-2.127	0.309136	4970.25	0.0729	4.524129	0.556	-2.127	70.5	-149.9535	-0.27	0.57429	39.198	-0.15012	0	1	0	0.556	70.5	-0.27	0	0	0	0	0	0
81	50	Freebayes	Nextera	4070	38	3043	1065	2.857	3206	902	3.554	0.991	0	134.5	1	0.557	81.5	-0.27	-1.946	0.310249	6642.25	0.0729	3.786916	0.557	-1.946	81.5	-158.599	-0.27	0.52542	45.3955	-0.15039	0	1	0	0.557	81.5	-0.27	0	0	0	0	0	0
82	50	Freebayes	Nextera	3080	26	2322	784	2.962	2473	633	3.907	0.992	0	144.5	1	0.662	91.5	-0.27	-1.593	0.438244	8372.25	0.0729	2.537649	0.662	-1.593	91.5	-145.7595	-0.27	0.43011	60.573	-0.17874	0	1	0	0.662	91.5	-0.27	0	0	0	0	0	0
83	50	Freebayes	Nextera	34449	416	25022	9843	2.542	21481	13384	1.605	0.988	0.06	57.5	1	0.242	4.5	-0.21	-3.895	0.058564	20.25	0.0441	15.171025	0.242	-3.895	4.5	-17.5275	-0.21	0.81795	1.089	-0.05082	0	1	0	0.242	4.5	-0.21	0	0	0	0	0	0
84	50	Freebayes	Nextera	31299	274	22696	8877	2.557	20205	11368	1.777	0.991	0	60.5	1	0.257	7.5	-0.27	-3.723	0.0660490000000001	56.25	0.0729	13.860729	0.257	-3.723	7.5	-27.9225	-0.27	1.00521	1.9275	-0.06939	0	1	0	0.257	7.5	-0.27	0	0	0	0	0	0
85	50	Freebayes	Nextera	25617	203	18629	7191	2.591	17220	8600	2.002	0.992	0	68.5	1	0.291	15.5	-0.27	-3.498	0.0846810000000002	240.25	0.0729	12.236004	0.291	-3.498	15.5	-54.219	-0.27	0.94446	4.51050000000001	-0.0785700000000001	0	1	0	0.291	15.5	-0.27	0	0	0	0	0	0
86	50	Freebayes	Nextera	21021	163	15360	5824	2.637	14691	6493	2.263	0.992	0	75.5	1	0.337	22.5	-0.27	-3.237	0.113569	506.25	0.0729	10.478169	0.337	-3.237	22.5	-72.8325	-0.27	0.87399	7.5825	-0.0909900000000001	0	1	0	0.337	22.5	-0.27	0	0	0	0	0	0
87	50	Freebayes	Nextera	16471	131	12054	4548	2.65	11991	4611	2.601	0.992	0	84.5	1	0.35	31.5	-0.27	-2.899	0.1225	992.25	0.0729	8.404201	0.35	-2.899	31.5	-91.3185	-0.27	0.78273	11.025	-0.0945	0	1	0	0.35	31.5	-0.27	0	0	0	0	0	0
88	50	Freebayes	Nextera	12599	103	9207	3495	2.634	9458	3244	2.916	0.992	0	93.5	1	0.334	40.5	-0.27	-2.584	0.111556	1640.25	0.0729	6.677056	0.334	-2.584	40.5	-104.652	-0.27	0.69768	13.527	-0.09018	0	1	0	0.334	40.5	-0.27	0	0	0	0	0	0
89	50	Freebayes	Nextera	9584	81	7021	2644	2.655	7338	2327	3.153	0.992	0	103.5	1	0.355	50.5	-0.27	-2.347	0.126025	2550.25	0.0729	5.508409	0.355	-2.347	50.5	-118.5235	-0.27	0.63369	17.9275	-0.09585	0	1	0	0.355	50.5	-0.27	0	0	0	0	0	0
90	50	Freebayes	Nextera	7233	63	5371	1925	2.79	5580	1716	3.252	0.991	0	112.5	1	0.49	59.5	-0.27	-2.248	0.2401	3540.25	0.0729	5.053504	0.49	-2.248	59.5	-133.756	-0.27	0.60696	29.155	-0.1323	0	1	0	0.49	59.5	-0.27	0	0	0	0	0	0
91	50	Freebayes	Nextera	5417	48	4050	1415	2.862	4213	1252	3.365	0.991	0	123.5	1	0.562	70.5	-0.27	-2.135	0.315844	4970.25	0.0729	4.558225	0.562	-2.135	70.5	-150.5175	-0.27	0.57645	39.621	-0.15174	0	1	0	0.562	70.5	-0.27	0	0	0	0	0	0
92	50	Freebayes	Nextera	4068	34	3040	1062	2.863	3200	902	3.548	0.992	0	134.5	1	0.563	81.5	-0.27	-1.952	0.316969	6642.25	0.0729	3.810304	0.563	-1.952	81.5	-159.088	-0.27	0.52704	45.8845	-0.15201	0	1	0	0.563	81.5	-0.27	0	0	0	0	0	0
93	50	Freebayes	Nextera	3079	22	2319	782	2.965	2468	633	3.899	0.993	0	144.5	1	0.665	91.5	-0.27	-1.601	0.442225	8372.25	0.0729	2.563201	0.665	-1.601	91.5	-146.4915	-0.27	0.43227	60.8475	-0.17955	0	1	0	0.665	91.5	-0.27	0	0	0	0	0	0
94	50	Freebayes	Nextera	29703	154	21559	8298	2.598	17337	12520	1.385	0.995	0	62.5	1	0.298	9.5	-0.27	-4.115	0.088804	90.25	0.0729	16.933225	0.298	-4.115	9.5	-39.0925	-0.27	1.11105	2.831	-0.08046	0	1	0	0.298	9.5	-0.27	0	0	0	0	0	0
95	50	Freebayes	Nextera	24981	101	18199	6883	2.644	13226	11856	1.116	0.996	0	68.5	1	0.344	15.5	-0.27	-4.384	0.118336	240.25	0.0729	19.219456	0.344	-4.384	15.5	-67.952	-0.27	1.18368	5.332	-0.0928800000000001	0	1	0	0.344	15.5	-0.27	0	0	0	0	0	0
96	50	Freebayes	Nextera	20057	68	14608	5517	2.648	9094	11031	0.824	0.997	0	74.5	1	0.348	21.5	-0.27	-4.676	0.121104	462.25	0.0729	21.864976	0.348	-4.676	21.5	-100.534	-0.27	1.26252	7.48200000000001	-0.0939600000000001	0	1	0	0.348	21.5	-0.27	0	0	0	0	0	0
97	30	Freebayes	WGS	2929366	106983	2026250	1010099	2.006	1910163	1126186	1.696	0.965	0.06	29.5	0	-0.294	-23.5	-0.21	-3.804	0.086436	552.25	0.0441	14.470416	0	0	0	89.394	0	0.79884	6.909	0.06174	0	0	0	0	0	0	0	0	0	0	0	0
98	30	Freebayes	WGS	2912140	92762	2008455	996447	2.016	1889163	1115739	1.693	0.969	0	29.5	0	-0.284	-23.5	-0.27	-3.807	0.0806559999999999	552.25	0.0729	14.493249	0	0	0	89.4645	0	1.02789	6.674	0.07668	0	0	0	0	0	0	0	0	0	0	0	0
99	30	Freebayes	WGS	2803212	78363	1927938	953637	2.022	1813910	1067665	1.699	0.973	0	30.5	0	-0.278	-22.5	-0.27	-3.801	0.077284	506.25	0.0729	14.447601	0	0	0	85.5225	0	1.02627	6.255	0.07506	0	0	0	0	0	0	0	0	0	0	0	0
100	30	Freebayes	WGS	2414505	57362	1653687	818180	2.021	1570563	901304	1.743	0.977	0	31.5	0	-0.279	-21.5	-0.27	-3.757	0.077841	462.25	0.0729	14.115049	0	0	0	80.7755	0	1.01439	5.9985	0.07533	0	0	0	0	0	0	0	0	0	0	0	0
101	30	Freebayes	WGS	1682927	36982	1147319	572590	2.004	1121362	598547	1.873	0.978	0	34.5	0	-0.296	-18.5	-0.27	-3.627	0.0876159999999999	342.25	0.0729	13.155129	0	0	0	67.0995	0	0.97929	5.476	0.0799199999999999	0	0	0	0	0	0	0	0	0	0	0	0
102	30	Freebayes	WGS	884677	22666	602017	305326	1.972	618905	288438	2.146	0.975	0	37.5	0	-0.328	-15.5	-0.27	-3.354	0.107584	240.25	0.0729	11.249316	0	0	0	51.987	0	0.90558	5.084	0.08856	0	0	0	0	0	0	0	0	0	0	0	0
103	30	Freebayes	WGS	336427	14400	230539	120288	1.917	255625	95202	2.685	0.959	0	41.5	0	-0.383	-11.5	-0.27	-2.815	0.146689	132.25	0.0729	7.924225	0	0	0	32.3725	0	0.76005	4.4045	0.10341	0	0	0	0	0	0	0	0	0	0	0	0
104	30	Freebayes	WGS	92154	10020	65991	36183	1.824	80870	21304	3.796	0.902	0	46.5	0	-0.476	-6.5	-0.27	-1.704	0.226576	42.25	0.0729	2.903616	0	0	0	11.076	0	0.46008	3.094	0.12852	0	0	0	0	0	0	0	0	0	0	0	0
105	30	Freebayes	WGS	50013	8757	37467	21303	1.759	48326	10444	4.627	0.851	0	48.5	0	-0.541	-4.5	-0.27	-0.873	0.292681	20.25	0.0729	0.762129	0	0	0	3.9285	0	0.23571	2.4345	0.14607	0	0	0	0	0	0	0	0	0	0	0	0
106	30	Freebayes	WGS	36239	8196	28042	16393	1.711	37273	7162	5.204	0.816	0	49.5	0	-0.589	-3.5	-0.27	-0.296	0.346921	12.25	0.0729	0.0876160000000002	0	0	0	1.036	0	0.0799200000000001	2.0615	0.15903	0	0	0	0	0	0	0	0	0	0	0	0
107	30	Freebayes	WGS	18346	7263	15609	10000	1.561	22412	3197	7.01	0.716	0	52.5	0	-0.739	-0.5	-0.27	1.51	0.546121	0.25	0.0729	2.2801	0	0	0	-0.755	0	-0.4077	0.3695	0.19953	0	0	0	0	0	0	0	0	0	0	0	0
108	30	Freebayes	WGS	12823	6774	11762	7835	1.501	17539	2058	8.522	0.654	0	53.5	0	-0.799	0.5	-0.27	3.022	0.638401	0.25	0.0729	9.132484	0	0	0	1.511	0	-0.81594	-0.3995	0.21573	0	0	0	0	0	0	0	0	0	0	0	0
109	30	Freebayes	WGS	8892	6391	8930	6353	1.406	13943	1340	10.405	0.582	0	55.5	0	-0.894	2.5	-0.27	4.905	0.799236	6.25	0.0729	24.059025	0	0	0	12.2625	0	-1.32435	-2.235	0.24138	0	0	0	0	0	0	0	0	0	0	0	0
110	30	Freebayes	WGS	6188	6029	6972	5245	1.329	11356	861	13.189	0.507	0	56.5	0	-0.971	3.5	-0.27	7.689	0.942841	12.25	0.0729	59.120721	0	0	0	26.9115	0	-2.07603	-3.3985	0.26217	0	0	0	0	0	0	0	0	0	0	0	0
111	30	Freebayes	WGS	4278	5720	5541	4457	1.243	9424	574	16.418	0.428	0	59.5	0	-1.057	6.5	-0.27	10.918	1.117249	42.25	0.0729	119.202724	0	0	0	70.967	0	-2.94786	-6.8705	0.28539	0	0	0	0	0	0	0	0	0	0	0	0
112	30	Freebayes	WGS	2944	5426	4497	3873	1.161	8006	364	21.995	0.352	0	61.5	0	-1.139	8.5	-0.27	16.495	1.297321	72.25	0.0729	272.085025	0	0	0	140.2075	0	-4.45365	-9.6815	0.30753	0	0	0	0	0	0	0	0	0	0	0	0
113	30	Freebayes	WGS	2025	5119	3734	3410	1.095	6913	231	29.926	0.283	0	64.5	0	-1.205	11.5	-0.27	24.426	1.452025	132.25	0.0729	596.629476	0	0	0	280.899	0	-6.59502	-13.8575	0.32535	0	0	0	0	0	0	0	0	0	0	0	0
114	30	Freebayes	WGS	1420	4877	3190	3107	1.027	6136	161	38.112	0.226	0	66.5	0	-1.273	13.5	-0.27	32.612	1.620529	182.25	0.0729	1063.542544	0	0	0	440.262	0	-8.80524	-17.1855	0.34371	0	0	0	0	0	0	0	0	0	0	0	0
115	30	Freebayes	WGS	988	4643	2783	2848	0.977	5518	113	48.832	0.175	0	68.5	0	-1.323	15.5	-0.27	43.332	1.750329	240.25	0.0729	1877.662224	0	0	0	671.646	0	-11.69964	-20.5065	0.35721	0	0	0	0	0	0	0	0	0	0	0	0
116	30	Freebayes	WGS	562	4222	2267	2517	0.901	4709	75	62.787	0.117	0	72.5	0	-1.399	19.5	-0.27	57.287	1.957201	380.25	0.0729	3281.800369	0	0	0	1117.0965	0	-15.46749	-27.2805	0.37773	0	0	0	0	0	0	0	0	0	0	0	0
117	30	Freebayes	WGS	244	3314	1618	1940	0.834	3514	44	79.864	0.069	0	82.5	0	-1.466	29.5	-0.27	74.364	2.149156	870.25	0.0729	5530.004496	0	0	0	2193.738	0	-20.07828	-43.247	0.39582	0	0	0	0	0	0	0	0	0	0	0	0
118	30	Freebayes	WGS	156	2738	1279	1615	0.792	2856	38	75.158	0.054	0	90.5	0	-1.508	37.5	-0.27	69.658	2.274064	1406.25	0.0729	4852.236964	0	0	0	2612.175	0	-18.80766	-56.55	0.40716	0	0	0	0	0	0	0	0	0	0	0	0
119	30	Freebayes	WGS	103	2333	1066	1370	0.778	2403	33	72.818	0.042	0	101.5	0	-1.522	48.5	-0.27	67.318	2.316484	2352.25	0.0729	4531.713124	0	0	0	3264.923	0	-18.17586	-73.817	0.41094	0	0	0	0	0	0	0	0	0	0	0	0
120	30	Freebayes	WGS	2928439	47862	2005710	970591	2.066	1850115	1126186	1.643	0.984	0.07	30.5	0	-0.234	-22.5	-0.2	-3.857	0.054756	506.25	0.04	14.876449	0	0	0	86.7825	0	0.7714	5.265	0.0468	0	0	0	0	0	0	0	0	0	0	0	0
121	30	Freebayes	WGS	2911361	39475	1990203	960633	2.072	1835097	1115739	1.645	0.987	0	30.5	0	-0.228	-22.5	-0.27	-3.855	0.0519839999999999	506.25	0.0729	14.861025	0	0	0	86.7375	0	1.04085	5.12999999999999	0.0615599999999999	0	0	0	0	0	0	0	0	0	0	0	0
122	30	Freebayes	WGS	2802664	34476	1912760	924380	2.069	1769475	1067665	1.657	0.988	0	30.5	0	-0.231	-22.5	-0.27	-3.843	0.0533609999999999	506.25	0.0729	14.768649	0	0	0	86.4675	0	1.03761	5.1975	0.06237	0	0	0	0	0	0	0	0	0	0	0	0
123	30	Freebayes	WGS	2414218	27262	1642643	798837	2.056	1540176	901304	1.709	0.989	0	31.5	0	-0.244	-21.5	-0.27	-3.791	0.0595359999999999	462.25	0.0729	14.371681	0	0	0	81.5065	0	1.02357	5.246	0.0658799999999999	0	0	0	0	0	0	0	0	0	0	0	0
124	30	Freebayes	WGS	1682792	19467	1140162	562097	2.028	1103712	598547	1.844	0.989	0	34.5	0	-0.272	-18.5	-0.27	-3.656	0.0739839999999999	342.25	0.0729	13.366336	0	0	0	67.636	0	0.98712	5.032	0.0734399999999999	0	0	0	0	0	0	0	0	0	0	0	0
125	30	Freebayes	WGS	884605	12863	597447	300021	1.991	609030	288438	2.111	0.986	0	37.5	0	-0.309	-15.5	-0.27	-3.389	0.0954809999999998	240.25	0.0729	11.485321	0	0	0	52.5295	0	0.91503	4.7895	0.0834299999999999	0	0	0	0	0	0	0	0	0	0	0	0
126	30	Freebayes	WGS	336384	8393	227564	117213	1.941	249575	95202	2.622	0.976	0	41.5	0	-0.359	-11.5	-0.27	-2.878	0.128881	132.25	0.0729	8.282884	0	0	0	33.097	0	0.77706	4.1285	0.0969299999999999	0	0	0	0	0	0	0	0	0	0	0	0
127	30	Freebayes	WGS	92130	5972	64018	34084	1.878	76798	21304	3.605	0.939	0	46.5	0	-0.422	-6.5	-0.27	-1.895	0.178084	42.25	0.0729	3.591025	0	0	0	12.3175	0	0.51165	2.743	0.11394	0	0	0	0	0	0	0	0	0	0	0	0
128	30	Freebayes	WGS	49994	5268	35812	19450	1.841	44818	10444	4.291	0.905	0	48.5	0	-0.459	-4.5	-0.27	-1.209	0.210681	20.25	0.0729	1.461681	0	0	0	5.4405	0	0.32643	2.0655	0.12393	0	0	0	0	0	0	0	0	0	0	0	0
129	30	Freebayes	WGS	18330	4416	14291	8455	1.69	19549	3197	6.115	0.806	0	51.5	0	-0.61	-1.5	-0.27	0.615	0.3721	2.25	0.0729	0.378225	0	0	0	-0.9225	0	-0.16605	0.915	0.1647	0	0	0	0	0	0	0	0	0	0	0	0
130	30	Freebayes	WGS	8880	3950	7808	5022	1.555	11490	1340	8.575	0.692	0	53.5	0	-0.745	0.5	-0.27	3.075	0.555025	0.25	0.0729	9.455625	0	0	0	1.5375	0	-0.83025	-0.3725	0.20115	0	0	0	0	0	0	0	0	0	0	0	0
131	30	Freebayes	WGS	6177	3762	5940	3999	1.485	9078	861	10.544	0.621	0	55.5	0	-0.815	2.5	-0.27	5.044	0.664225	6.25	0.0729	25.441936	0	0	0	12.61	0	-1.36188	-2.0375	0.22005	0	0	0	0	0	0	0	0	0	0	0	0
132	30	Freebayes	WGS	4268	3591	4588	3271	1.403	7285	574	12.692	0.543	0	57.5	0	-0.897	4.5	-0.27	7.192	0.804609	20.25	0.0729	51.724864	0	0	0	32.364	0	-1.94184	-4.0365	0.24219	0	0	0	0	0	0	0	0	0	0	0	0
133	30	Freebayes	WGS	2935	3434	3604	2765	1.303	6005	364	16.497	0.461	0	59.5	0	-0.997	6.5	-0.27	10.997	0.994009	42.25	0.0729	120.934009	0	0	0	71.4805	0	-2.96919	-6.4805	0.26919	0	0	0	0	0	0	0	0	0	0	0	0
134	30	Freebayes	WGS	2016	3241	2892	2365	1.223	5026	231	21.758	0.383	0	62.5	0	-1.077	9.5	-0.27	16.258	1.159929	90.25	0.0729	264.322564	0	0	0	154.451	0	-4.38966	-10.2315	0.29079	0	0	0	0	0	0	0	0	0	0	0	0
135	30	Freebayes	WGS	1412	3094	2393	2113	1.133	4345	161	26.988	0.313	0	66.5	0	-1.167	13.5	-0.27	21.488	1.361889	182.25	0.0729	461.734144	0	0	0	290.088	0	-5.80176	-15.7545	0.31509	0	0	0	0	0	0	0	0	0	0	0	0
136	30	Freebayes	WGS	980	2961	2031	1910	1.063	3828	113	33.876	0.249	0	69.5	0	-1.237	16.5	-0.27	28.376	1.530169	272.25	0.0729	805.197376	0	0	0	468.204	0	-7.66152	-20.4105	0.33399	0	0	0	0	0	0	0	0	0	0	0	0
137	30	Freebayes	WGS	555	2712	1594	1673	0.953	3192	75	42.56	0.17	0	76.5	0	-1.347	23.5	-0.27	37.06	1.814409	552.25	0.0729	1373.4436	0	0	0	870.91	0	-10.0062	-31.6545	0.36369	0	0	0	0	0	0	0	0	0	0	0	0
138	30	Freebayes	WGS	239	2186	1119	1306	0.857	2381	44	54.114	0.099	0	89.5	0	-1.443	36.5	-0.27	48.614	2.082249	1332.25	0.0729	2363.320996	0	0	0	1774.411	0	-13.12578	-52.6695	0.38961	0	0	0	0	0	0	0	0	0	0	0	0
139	30	Freebayes	WGS	152	1880	896	1136	0.789	1994	38	52.474	0.075	0	99.5	0	-1.511	46.5	-0.27	46.974	2.283121	2162.25	0.0729	2206.556676	0	0	0	2184.291	0	-12.68298	-70.2615	0.40797	0	0	0	0	0	0	0	0	0	0	0	0
140	30	Freebayes	WGS	100	1642	754	988	0.763	1709	33	51.788	0.057	0	112.5	0	-1.537	59.5	-0.27	46.288	2.362369	3540.25	0.0729	2142.578944	0	0	0	2754.136	0	-12.49776	-91.4515	0.41499	0	0	0	0	0	0	0	0	0	0	0	0
141	30	Freebayes	WGS	2906722	30143	1983326	953539	2.08	1811050	1125815	1.609	0.99	0.04	30.5	0	-0.22	-22.5	-0.23	-3.891	0.0483999999999999	506.25	0.0529	15.139881	0	0	0	87.5475	0	0.89493	4.94999999999999	0.0505999999999999	0	0	0	0	0	0	0	0	0	0	0	0
142	30	Freebayes	WGS	2892502	26928	1972078	947352	2.082	1803694	1115736	1.617	0.991	0	30.5	0	-0.218	-22.5	-0.27	-3.883	0.047524	506.25	0.0729	15.077689	0	0	0	87.3675	0	1.04841	4.905	0.05886	0	0	0	0	0	0	0	0	0	0	0	0
143	30	Freebayes	WGS	2789721	24226	1899606	914341	2.078	1746282	1067665	1.636	0.991	0	30.5	0	-0.222	-22.5	-0.27	-3.864	0.049284	506.25	0.0729	14.930496	0	0	0	86.94	0	1.04328	4.995	0.05994	0	0	0	0	0	0	0	0	0	0	0	0
144	30	Freebayes	WGS	2408136	19747	1635081	792802	2.062	1526579	901304	1.694	0.992	0	31.5	0	-0.238	-21.5	-0.27	-3.806	0.056644	462.25	0.0729	14.485636	0	0	0	81.829	0	1.02762	5.117	0.06426	0	0	0	0	0	0	0	0	0	0	0	0
145	30	Freebayes	WGS	1680845	14184	1136199	558830	2.033	1096482	598547	1.832	0.992	0	34.5	0	-0.267	-18.5	-0.27	-3.668	0.0712889999999999	342.25	0.0729	13.454224	0	0	0	67.858	0	0.99036	4.9395	0.07209	0	0	0	0	0	0	0	0	0	0	0	0
146	30	Freebayes	WGS	884067	9104	595098	298073	1.996	604733	288438	2.097	0.99	0	37.5	0	-0.304	-15.5	-0.27	-3.403	0.0924159999999999	240.25	0.0729	11.580409	0	0	0	52.7465	0	0.91881	4.712	0.08208	0	0	0	0	0	0	0	0	0	0	0	0
147	30	Freebayes	WGS	336240	5663	226021	115882	1.95	246701	95202	2.591	0.983	0	41.5	0	-0.35	-11.5	-0.27	-2.909	0.1225	132.25	0.0729	8.462281	0	0	0	33.4535	0	0.78543	4.025	0.0945	0	0	0	0	0	0	0	0	0	0	0	0
148	30	Freebayes	WGS	92059	4029	62971	33117	1.901	74784	21304	3.51	0.958	0	46.5	0	-0.399	-6.5	-0.27	-1.99	0.159201	42.25	0.0729	3.9601	0	0	0	12.935	0	0.5373	2.5935	0.10773	0	0	0	0	0	0	0	0	0	0	0	0
149	30	Freebayes	WGS	18288	3085	13621	7752	1.757	18176	3197	5.685	0.856	0	51.5	0	-0.543	-1.5	-0.27	0.185	0.294849	2.25	0.0729	0.0342249999999999	0	0	0	-0.277499999999999	0	-0.0499499999999999	0.8145	0.14661	0	0	0	0	0	0	0	0	0	0	0	0
150	30	Freebayes	WGS	8845	2799	7234	4410	1.64	10304	1340	7.69	0.76	0	53.5	0	-0.66	0.5	-0.27	2.19	0.4356	0.25	0.0729	4.7961	0	0	0	1.095	0	-0.5913	-0.33	0.1782	0	0	0	0	0	0	0	0	0	0	0	0
151	30	Freebayes	WGS	6144	2682	5412	3414	1.585	7965	861	9.251	0.696	0	54.5	0	-0.715	1.5	-0.27	3.751	0.511225	2.25	0.0729	14.070001	0	0	0	5.6265	0	-1.01277	-1.0725	0.19305	0	0	0	0	0	0	0	0	0	0	0	0
152	30	Freebayes	WGS	2904	2489	3150	2243	1.404	5029	364	13.816	0.538	0	58.5	0	-0.896	5.5	-0.27	8.316	0.802816	30.25	0.0729	69.155856	0	0	0	45.738	0	-2.24532	-4.928	0.24192	0	0	0	0	0	0	0	0	0	0	0	0
153	30	Freebayes	WGS	1987	2366	2473	1880	1.315	4122	231	17.844	0.456	0	61.5	0	-0.985	8.5	-0.27	12.344	0.970225	72.25	0.0729	152.374336	0	0	0	104.924	0	-3.33288	-8.3725	0.26595	0	0	0	0	0	0	0	0	0	0	0	0
154	30	Freebayes	WGS	1385	2268	2007	1646	1.219	3492	161	21.689	0.379	0	65.5	0	-1.081	12.5	-0.27	16.189	1.168561	156.25	0.0729	262.083721	0	0	0	202.3625	0	-4.37103	-13.5125	0.29187	0	0	0	0	0	0	0	0	0	0	0	0
155	30	Freebayes	WGS	958	2194	1678	1474	1.138	3039	113	26.894	0.304	0	69.5	0	-1.162	16.5	-0.27	21.394	1.350244	272.25	0.0729	457.703236	0	0	0	353.001	0	-5.77638	-19.173	0.31374	0	0	0	0	0	0	0	0	0	0	0	0
156	30	Freebayes	WGS	534	2035	1293	1276	1.013	2494	75	33.253	0.208	0	78.5	0	-1.287	25.5	-0.27	27.753	1.656369	650.25	0.0729	770.229009	0	0	0	707.7015	0	-7.49331	-32.8185	0.34749	0	0	0	0	0	0	0	0	0	0	0	0
157	30	Freebayes	WGS	227	1679	904	1002	0.902	1862	44	42.318	0.119	0	95.5	0	-1.398	42.5	-0.27	36.818	1.954404	1806.25	0.0729	1355.565124	0	0	0	1564.765	0	-9.94086	-59.415	0.37746	0	0	0	0	0	0	0	0	0	0	0	0
158	30	Freebayes	WGS	143	1481	737	887	0.831	1586	38	41.737	0.088	0	108.5	0	-1.469	55.5	-0.27	36.237	2.157961	3080.25	0.0729	1313.120169	0	0	0	2011.1535	0	-9.78399	-81.5295	0.39663	0	0	0	0	0	0	0	0	0	0	0	0
159	30	Freebayes	WGS	94	1316	625	785	0.796	1377	33	41.727	0.067	0	120.5	0	-1.504	67.5	-0.27	36.227	2.262016	4556.25	0.0729	1312.395529	0	0	0	2445.3225	0	-9.78129	-101.52	0.40608	0	0	0	0	0	0	0	0	0	0	0	0
160	30	Freebayes	WGS	2731163	22235	1858149	895249	2.076	1629169	1124229	1.449	0.992	0	30.5	0	-0.224	-22.5	-0.27	-4.051	0.0501759999999999	506.25	0.0729	16.410601	0	0	0	91.1475	0	1.09377	5.03999999999999	0.0604799999999999	0	0	0	0	0	0	0	0	0	0	0	0
161	30	Freebayes	WGS	2649905	18783	1800494	868194	2.074	1601027	1067661	1.5	0.993	0	31.5	0	-0.226	-21.5	-0.27	-4	0.051076	462.25	0.0729	16	0	0	0	86	0	1.08	4.859	0.06102	0	0	0	0	0	0	0	0	0	0	0	0
162	30	Freebayes	WGS	2328249	15541	1577904	765886	2.06	1442487	901303	1.6	0.993	0	32.5	0	-0.24	-20.5	-0.27	-3.9	0.0575999999999999	420.25	0.0729	15.21	0	0	0	79.95	0	1.053	4.92	0.0647999999999999	0	0	0	0	0	0	0	0	0	0	0	0
163	30	Freebayes	WGS	1651432	11089	1114290	548231	2.033	1063974	598547	1.778	0.993	0	34.5	0	-0.267	-18.5	-0.27	-3.722	0.0712889999999999	342.25	0.0729	13.853284	0	0	0	68.857	0	1.00494	4.9395	0.07209	0	0	0	0	0	0	0	0	0	0	0	0
164	30	Freebayes	WGS	876975	6766	588944	294797	1.998	595303	288438	2.064	0.992	0	35	0	-0.302	-18	-0.27	-3.436	0.0912039999999999	324	0.0729	11.806096	0	0	0	61.848	0	0.92772	5.436	0.08154	0	0	0	0	0	0	0	0	0	0	0	0
165	30	Freebayes	WGS	334962	3866	224206	114622	1.956	243626	95202	2.559	0.989	0	41.5	0	-0.344	-11.5	-0.27	-2.941	0.118336	132.25	0.0729	8.649481	0	0	0	33.8215	0	0.79407	3.956	0.09288	0	0	0	0	0	0	0	0	0	0	0	0
166	30	Freebayes	WGS	91776	2574	62021	32329	1.918	73046	21304	3.429	0.973	0	46.5	0	-0.382	-6.5	-0.27	-2.071	0.145924	42.25	0.0729	4.289041	0	0	0	13.4615	0	0.55917	2.483	0.10314	0	0	0	0	0	0	0	0	0	0	0	0
167	30	Freebayes	WGS	18159	1984	12966	7177	1.807	16946	3197	5.301	0.902	0	51.5	0	-0.493	-1.5	-0.27	-0.199	0.243049	2.25	0.0729	0.0396009999999999	0	0	0	0.2985	0	0.05373	0.7395	0.13311	0	0	0	0	0	0	0	0	0	0	0	0
168	30	Freebayes	WGS	8746	1828	6671	3903	1.709	9234	1340	6.891	0.827	0	53.5	0	-0.591	0.5	-0.27	1.391	0.349281	0.25	0.0729	1.934881	0	0	0	0.6955	0	-0.37557	-0.2955	0.15957	0	0	0	0	0	0	0	0	0	0	0	0
169	30	Freebayes	WGS	6056	1772	4892	2936	1.666	6967	861	8.092	0.774	0	54.5	0	-0.634	1.5	-0.27	2.592	0.401956	2.25	0.0729	6.718464	0	0	0	3.888	0	-0.69984	-0.951	0.17118	0	0	0	0	0	0	0	0	0	0	0	0
170	30	Freebayes	WGS	2830	1669	2692	1807	1.49	4135	364	11.36	0.629	0	57.5	0	-0.81	4.5	-0.27	5.86	0.6561	20.25	0.0729	34.3396	0	0	0	26.37	0	-1.5822	-3.645	0.2187	0	0	0	0	0	0	0	0	0	0	0	0
171	30	Freebayes	WGS	1918	1597	2050	1465	1.399	3284	231	14.216	0.546	0	59.5	0	-0.901	6.5	-0.27	8.716	0.811801	42.25	0.0729	75.968656	0	0	0	56.654	0	-2.35332	-5.8565	0.24327	0	0	0	0	0	0	0	0	0	0	0	0
172	30	Freebayes	WGS	1320	1541	1610	1251	1.287	2700	161	16.77	0.461	0	63.5	0	-1.013	10.5	-0.27	11.27	1.026169	110.25	0.0729	127.0129	0	0	0	118.335	0	-3.0429	-10.6365	0.27351	0	0	0	0	0	0	0	0	0	0	0	0
173	30	Freebayes	WGS	898	1497	1303	1092	1.193	2282	113	20.195	0.375	0	69.5	0	-1.107	16.5	-0.27	14.695	1.225449	272.25	0.0729	215.943025	0	0	0	242.4675	0	-3.96765	-18.2655	0.29889	0	0	0	0	0	0	0	0	0	0	0	0
174	30	Freebayes	WGS	488	1394	958	924	1.037	1807	75	24.093	0.259	0	82.5	0	-1.263	29.5	-0.27	18.593	1.595169	870.25	0.0729	345.699649	0	0	0	548.4935	0	-5.02011	-37.2585	0.34101	0	0	0	0	0	0	0	0	0	0	0	0
175	30	Freebayes	WGS	294	1299	791	802	0.986	1539	54	28.5	0.185	0	95.5	0	-1.314	42.5	-0.27	23	1.726596	1806.25	0.0729	529	0	0	0	977.5	0	-6.21	-55.845	0.35478	0	0	0	0	0	0	0	0	0	0	0	0
176	30	Freebayes	WGS	192	1193	664	721	0.921	1341	44	30.477	0.139	0	109.5	0	-1.379	56.5	-0.27	24.977	1.901641	3192.25	0.0729	623.850529	0	0	0	1411.2005	0	-6.74379	-77.9135	0.37233	0	0	0	0	0	0	0	0	0	0	0	0
177	30	Freebayes	WGS	119	1081	544	656	0.829	1162	38	30.579	0.099	0	122.5	0	-1.471	69.5	-0.27	25.079	2.163841	4830.25	0.0729	628.956241	0	0	0	1742.9905	0	-6.77133	-102.2345	0.39717	0	0	0	0	0	0	0	0	0	0	0	0
178	30	Freebayes	WGS	82	997	479	600	0.798	1046	33	31.697	0.076	0	137.5	0	-1.502	84.5	-0.27	26.197	2.256004	7140.25	0.0729	686.282809	0	0	0	2213.6465	0	-7.07319	-126.919	0.40554	0	0	0	0	0	0	0	0	0	0	0	0
179	30	Freebayes	WGS	1222886	7952	829160	401678	2.064	133800	1097038	0.122	0.994	0	30.5	0	-0.236	-22.5	-0.27	-5.378	0.0556959999999999	506.25	0.0729	28.922884	0	0	0	121.005	0	1.45206	5.31	0.0637199999999999	0	0	0	0	0	0	0	0	0	0	0	0
180	30	Freebayes	WGS	885997	4235	596021	294211	2.026	2680	887552	0.003	0.995	0	31.5	0	-0.274	-21.5	-0.27	-5.497	0.075076	462.25	0.0729	30.217009	0	0	0	118.1855	0	1.48419	5.891	0.07398	0	0	0	0	0	0	0	0	0	0	0	0
181	30	Freebayes	WGS	425510	1634	281283	145861	1.928	403	426741	0.001	0.996	0	35.5	0	-0.372	-17.5	-0.27	-5.499	0.138384	306.25	0.0729	30.239001	0	0	0	96.2325	0	1.48473	6.51	0.10044	0	0	0	0	0	0	0	0	0	0	0	0
182	30	Freebayes	WGS	95982	417	62569	33830	1.85	195	96204	0.002	0.996	0	41.5	0	-0.45	-11.5	-0.27	-5.498	0.2025	132.25	0.0729	30.228004	0	0	0	63.227	0	1.48446	5.175	0.1215	0	0	0	0	0	0	0	0	0	0	0	0
183	30	Samtools	WGS	2917119	21976	1989673	949417	2.096	1819504	1119591	1.625	0.993	0.08	29.5	0	-0.204	-23.5	-0.19	-3.875	0.0416159999999999	552.25	0.0361	15.015625	0	0	0	91.0625	0	0.73625	4.79399999999999	0.0387599999999999	1	0	0	0	0	0	0	0	0	-0.204	-23.5	-0.19
184	30	Samtools	WGS	2891351	18368	1970128	939587	2.097	1803264	1106455	1.63	0.994	0	29.5	0	-0.203	-23.5	-0.27	-3.87	0.0412089999999999	552.25	0.0729	14.9769	0	0	0	90.945	0	1.0449	4.7705	0.05481	1	0	0	0	0	0	0	0	0	-0.203	-23.5	-0.27
185	30	Samtools	WGS	2761412	14865	1878260	898013	2.092	1726448	1049829	1.645	0.995	0	30.5	0	-0.208	-22.5	-0.27	-3.855	0.0432639999999999	506.25	0.0729	14.861025	0	0	0	86.7375	0	1.04085	4.67999999999999	0.0561599999999999	1	0	0	0	0	0	0	0	0	-0.208	-22.5	-0.27
186	30	Samtools	WGS	2337405	10146	1583844	763703	2.074	1478051	869500	1.7	0.996	0	31.5	0	-0.226	-21.5	-0.27	-3.8	0.051076	462.25	0.0729	14.44	0	0	0	81.7	0	1.026	4.859	0.06102	1	0	0	0	0	0	0	0	0	-0.226	-21.5	-0.27
187	30	Samtools	WGS	1587831	5769	1069760	523838	2.042	1031971	561629	1.837	0.996	0	34.5	0	-0.258	-18.5	-0.27	-3.663	0.066564	342.25	0.0729	13.417569	0	0	0	67.7655	0	0.98901	4.773	0.06966	1	0	0	0	0	0	0	0	0	-0.258	-18.5	-0.27
188	30	Samtools	WGS	810038	2699	542502	270235	2.008	551224	261513	2.108	0.997	0	37.5	0	-0.292	-15.5	-0.27	-3.392	0.0852639999999999	240.25	0.0729	11.505664	0	0	0	52.576	0	0.91584	4.526	0.07884	1	0	0	0	0	0	0	0	0	-0.292	-15.5	-0.27
189	30	Samtools	WGS	298241	984	198415	100810	1.968	216423	82802	2.614	0.997	0	41.5	0	-0.332	-11.5	-0.27	-2.886	0.110224	132.25	0.0729	8.328996	0	0	0	33.189	0	0.77922	3.818	0.08964	1	0	0	0	0	0	0	0	0	-0.332	-11.5	-0.27
190	30	Samtools	WGS	79230	361	52614	26977	1.95	61819	17772	3.478	0.995	0	46.5	0	-0.35	-6.5	-0.27	-2.022	0.1225	42.25	0.0729	4.088484	0	0	0	13.143	0	0.54594	2.275	0.0945	1	0	0	0	0	0	0	0	0	-0.35	-6.5	-0.27
191	30	Samtools	WGS	15106	138	10026	5218	1.921	12787	2457	5.204	0.991	0	50.5	0	-0.379	-2.5	-0.27	-0.296	0.143641	6.25	0.0729	0.0876160000000002	0	0	0	0.740000000000001	0	0.0799200000000001	0.947499999999999	0.10233	1	0	0	0	0	0	0	0	0	-0.379	-2.5	-0.27
192	30	Samtools	WGS	2345	71	1578	838	1.883	2197	219	10.032	0.971	0	55.5	0	-0.417	2.5	-0.27	4.532	0.173889	6.25	0.0729	20.539024	0	0	0	11.33	0	-1.22364	-1.0425	0.11259	1	0	0	0	0	0	0	0	0	-0.417	2.5	-0.27
193	30	Samtools	WGS	479	42	322	199	1.618	489	32	15.281	0.919	0	63.5	0	-0.682	10.5	-0.27	9.781	0.465124	110.25	0.0729	95.667961	0	0	0	102.7005	0	-2.64087	-7.161	0.18414	1	0	0	0	0	0	0	0	0	-0.682	10.5	-0.27
194	30	Samtools	WGS	219	34	159	94	1.691	242	11	22	0.866	0	73.5	0	-0.609	20.5	-0.27	16.5	0.370881	420.25	0.0729	272.25	0	0	0	338.25	0	-4.455	-12.4845	0.16443	1	0	0	0	0	0	0	0	0	-0.609	20.5	-0.27
195	30	Samtools	WGS	2912980	11725	1983177	941524	2.106	1805250	1119455	1.613	0.996	0.02	29.5	0	-0.194	-23.5	-0.25	-3.887	0.037636	552.25	0.0625	15.108769	0	0	0	91.3445	0	0.97175	4.559	0.0485	1	0	0	0	0	0	0	0	0	-0.194	-23.5	-0.25
196	30	Samtools	WGS	2888214	10322	1965236	933296	2.106	1792164	1106372	1.62	0.996	0	29.5	0	-0.194	-23.5	-0.27	-3.88	0.037636	552.25	0.0729	15.0544	0	0	0	91.18	0	1.0476	4.559	0.05238	1	0	0	0	0	0	0	0	0	-0.194	-23.5	-0.27
197	30	Samtools	WGS	2759387	8731	1874767	893347	2.099	1718362	1049756	1.637	0.997	0	30.5	0	-0.201	-22.5	-0.27	-3.863	0.0404009999999998	506.25	0.0729	14.922769	0	0	0	86.9175	0	1.04301	4.52249999999999	0.0542699999999999	1	0	0	0	0	0	0	0	0	-0.201	-22.5	-0.27
198	30	Samtools	WGS	2336359	6461	1581752	761064	2.078	1473380	869440	1.695	0.997	0	31.5	0	-0.222	-21.5	-0.27	-3.805	0.049284	462.25	0.0729	14.478025	0	0	0	81.8075	0	1.02735	4.773	0.05994	1	0	0	0	0	0	0	0	0	-0.222	-21.5	-0.27
199	30	Samtools	WGS	1587346	3954	1068647	522651	2.045	1029715	561585	1.834	0.998	0	34.5	0	-0.255	-18.5	-0.27	-3.666	0.0650249999999999	342.25	0.0729	13.439556	0	0	0	67.821	0	0.98982	4.7175	0.06885	1	0	0	0	0	0	0	0	0	-0.255	-18.5	-0.27
200	30	Samtools	WGS	809816	1917	541967	269766	2.009	550256	261477	2.104	0.998	0	37.5	0	-0.291	-15.5	-0.27	-3.396	0.084681	240.25	0.0729	11.532816	0	0	0	52.638	0	0.91692	4.5105	0.07857	1	0	0	0	0	0	0	0	0	-0.291	-15.5	-0.27
201	30	Samtools	WGS	298126	702	198194	100634	1.969	216050	82778	2.61	0.998	0	41.5	0	-0.331	-11.5	-0.27	-2.89	0.109561	132.25	0.0729	8.3521	0	0	0	33.235	0	0.7803	3.8065	0.0893699999999999	1	0	0	0	0	0	0	0	0	-0.331	-11.5	-0.27
202	30	Samtools	WGS	79184	260	52520	26924	1.951	61681	17763	3.472	0.997	0	46.5	0	-0.349	-6.5	-0.27	-2.028	0.121801	42.25	0.0729	4.112784	0	0	0	13.182	0	0.54756	2.2685	0.0942299999999999	1	0	0	0	0	0	0	0	0	-0.349	-6.5	-0.27
203	30	Samtools	WGS	15082	103	9988	5197	1.922	12731	2454	5.188	0.993	0	50.5	0	-0.378	-2.5	-0.27	-0.312	0.142884	6.25	0.0729	0.0973440000000002	0	0	0	0.780000000000001	0	0.0842400000000001	0.945	0.10206	1	0	0	0	0	0	0	0	0	-0.378	-2.5	-0.27
204	30	Samtools	WGS	2330	52	1558	824	1.891	2164	218	9.927	0.978	0	55.5	0	-0.409	2.5	-0.27	4.427	0.167281	6.25	0.0729	19.598329	0	0	0	11.0675	0	-1.19529	-1.0225	0.11043	1	0	0	0	0	0	0	0	0	-0.409	2.5	-0.27
205	30	Samtools	WGS	468	34	311	191	1.628	470	32	14.688	0.932	0	63.5	0	-0.672	10.5	-0.27	9.188	0.451584	110.25	0.0729	84.419344	0	0	0	96.474	0	-2.48076	-7.056	0.18144	1	0	0	0	0	0	0	0	0	-0.672	10.5	-0.27
206	30	Samtools	WGS	213	28	153	88	1.739	230	11	20.909	0.884	0	63.5	0	-0.561	10.5	-0.27	15.409	0.314721	110.25	0.0729	237.437281	0	0	0	161.7945	0	-4.16043	-5.8905	0.15147	1	0	0	0	0	0	0	0	0	-0.561	10.5	-0.27
207	30	Samtools	WGS	2898738	7820	1971948	934606	2.11	1788491	1118067	1.6	0.997	0.01	29.5	0	-0.19	-23.5	-0.26	-3.9	0.0361	552.25	0.0676	15.21	0	0	0	91.65	0	1.014	4.465	0.0494	1	0	0	0	0	0	0	0	0	-0.19	-23.5	-0.26
208	30	Samtools	WGS	2876851	6946	1956232	927561	2.109	1778204	1105593	1.608	0.998	0	29.5	0	-0.191	-23.5	-0.27	-3.892	0.0364809999999999	552.25	0.0729	15.147664	0	0	0	91.462	0	1.05084	4.4885	0.05157	1	0	0	0	0	0	0	0	0	-0.191	-23.5	-0.27
209	30	Samtools	WGS	2751897	5957	1868661	889189	2.102	1708777	1049077	1.629	0.998	0	30.5	0	-0.198	-22.5	-0.27	-3.871	0.039204	506.25	0.0729	14.984641	0	0	0	87.0975	0	1.04517	4.455	0.05346	1	0	0	0	0	0	0	0	0	-0.198	-22.5	-0.27
210	30	Samtools	WGS	2332759	4522	1578596	758681	2.081	1468381	868900	1.69	0.998	0	31.5	0	-0.219	-21.5	-0.27	-3.81	0.0479609999999999	462.25	0.0729	14.5161	0	0	0	81.915	0	1.0287	4.7085	0.05913	1	0	0	0	0	0	0	0	0	-0.219	-21.5	-0.27
211	30	Samtools	WGS	1586027	2834	1067329	521530	2.047	1027650	561211	1.831	0.998	0	34.5	0	-0.253	-18.5	-0.27	-3.669	0.0640089999999998	342.25	0.0729	13.461561	0	0	0	67.8765	0	0.99063	4.68049999999999	0.0683099999999999	1	0	0	0	0	0	0	0	0	-0.253	-18.5	-0.27
212	30	Samtools	WGS	809317	1378	541411	269284	2.011	549401	261294	2.103	0.998	0	37.5	0	-0.289	-15.5	-0.27	-3.397	0.0835209999999998	240.25	0.0729	11.539609	0	0	0	52.6535	0	0.91719	4.4795	0.0780299999999999	1	0	0	0	0	0	0	0	0	-0.289	-15.5	-0.27
213	30	Samtools	WGS	297904	502	197957	100449	1.971	215687	82719	2.607	0.998	0	41.5	0	-0.329	-11.5	-0.27	-2.893	0.108241	132.25	0.0729	8.369449	0	0	0	33.2695	0	0.78111	3.7835	0.0888299999999999	1	0	0	0	0	0	0	0	0	-0.329	-11.5	-0.27
214	30	Samtools	WGS	79078	174	52414	26838	1.953	61506	17746	3.466	0.998	0	46.5	0	-0.347	-6.5	-0.27	-2.034	0.120409	42.25	0.0729	4.137156	0	0	0	13.221	0	0.54918	2.2555	0.0936899999999999	1	0	0	0	0	0	0	0	0	-0.347	-6.5	-0.27
215	30	Samtools	WGS	15017	72	9935	5154	1.928	12636	2453	5.151	0.995	0	50.5	0	-0.372	-2.5	-0.27	-0.349	0.138384	6.25	0.0729	0.121801	0	0	0	0.8725	0	0.0942300000000001	0.93	0.10044	1	0	0	0	0	0	0	0	0	-0.372	-2.5	-0.27
216	30	Samtools	WGS	2294	37	1531	800	1.914	2113	218	9.693	0.984	0	55.5	0	-0.386	2.5	-0.27	4.193	0.148996	6.25	0.0729	17.581249	0	0	0	10.4825	0	-1.13211	-0.965	0.10422	1	0	0	0	0	0	0	0	0	-0.386	2.5	-0.27
217	30	Samtools	WGS	443	24	296	171	1.731	435	32	13.594	0.949	0	63.5	0	-0.569	10.5	-0.27	8.094	0.323761	110.25	0.0729	65.512836	0	0	0	84.987	0	-2.18538	-5.9745	0.15363	1	0	0	0	0	0	0	0	0	-0.569	10.5	-0.27
218	30	Samtools	WGS	193	19	139	73	1.904	201	11	18.273	0.91	0	72.5	0	-0.396	19.5	-0.27	12.773	0.156816	380.25	0.0729	163.149529	0	0	0	249.0735	0	-3.44871	-7.722	0.10692	1	0	0	0	0	0	0	0	0	-0.396	19.5	-0.27
219	30	Samtools	WGS	2499391	4317	1694726	808978	2.095	1391378	1112330	1.251	0.998	0	30.5	0	-0.205	-22.5	-0.27	-4.249	0.0420249999999998	506.25	0.0729	18.054001	0	0	0	95.6025	0	1.14723	4.61249999999999	0.0553499999999999	1	0	0	0	0	0	0	0	0	-0.205	-22.5	-0.27
220	30	Samtools	WGS	2489969	3990	1688002	805953	2.094	1390824	1103135	1.261	0.998	0	30.5	0	-0.206	-22.5	-0.27	-4.239	0.042436	506.25	0.0729	17.969121	0	0	0	95.3775	0	1.14453	4.635	0.05562	1	0	0	0	0	0	0	0	0	-0.206	-22.5	-0.27
221	30	Samtools	WGS	2417234	3409	1637071	783568	2.089	1373202	1047441	1.311	0.999	0	30.5	0	-0.211	-22.5	-0.27	-4.189	0.0445209999999999	506.25	0.0729	17.547721	0	0	0	94.2525	0	1.13103	4.7475	0.05697	1	0	0	0	0	0	0	0	0	-0.211	-22.5	-0.27
222	30	Samtools	WGS	2115305	2653	1428437	689517	2.072	1250130	867828	1.441	0.999	0	31.5	0	-0.228	-21.5	-0.27	-4.059	0.0519839999999999	462.25	0.0729	16.475481	0	0	0	87.2685	0	1.09593	4.90199999999999	0.0615599999999999	1	0	0	0	0	0	0	0	0	-0.228	-21.5	-0.27
223	30	Samtools	WGS	1490040	1766	1001118	490686	2.04	931157	560649	1.661	0.999	0	34.5	0	-0.26	-18.5	-0.27	-3.839	0.0675999999999999	342.25	0.0729	14.737921	0	0	0	71.0215	0	1.03653	4.81	0.0701999999999999	1	0	0	0	0	0	0	0	0	-0.26	-18.5	-0.27
224	30	Samtools	WGS	780326	903	521283	259946	2.005	520134	261095	1.992	0.999	0	37.5	0	-0.295	-15.5	-0.27	-3.508	0.087025	240.25	0.0729	12.306064	0	0	0	54.374	0	0.94716	4.5725	0.07965	1	0	0	0	0	0	0	0	0	-0.295	-15.5	-0.27
225	30	Samtools	WGS	291605	322	193614	98313	1.969	209259	82668	2.531	0.999	0	41.5	0	-0.331	-11.5	-0.27	-2.969	0.109561	132.25	0.0729	8.814961	0	0	0	34.1435	0	0.80163	3.8065	0.0893699999999999	1	0	0	0	0	0	0	0	0	-0.331	-11.5	-0.27
226	30	Samtools	WGS	77800	98	51524	26374	1.954	60163	17735	3.392	0.999	0	46.5	0	-0.346	-6.5	-0.27	-2.108	0.119716	42.25	0.0729	4.443664	0	0	0	13.702	0	0.56916	2.249	0.09342	1	0	0	0	0	0	0	0	0	-0.346	-6.5	-0.27
227	30	Samtools	WGS	14652	26	9665	5013	1.928	12227	2451	4.989	0.998	0	50.5	0	-0.372	-2.5	-0.27	-0.511	0.138384	6.25	0.0729	0.261121	0	0	0	1.2775	0	0.13797	0.93	0.10044	1	0	0	0	0	0	0	0	0	-0.372	-2.5	-0.27
228	30	Samtools	WGS	1171942	1203	794196	378945	2.096	102179	1070966	0.095	0.999	0	30.5	0	-0.204	-22.5	-0.27	-5.405	0.0416159999999999	506.25	0.0729	29.214025	0	0	0	121.6125	0	1.45935	4.58999999999999	0.0550799999999999	1	0	0	0	0	0	0	0	0	-0.204	-22.5	-0.27
229	30	Samtools	WGS	1057607	797	714857	343543	2.081	22207	1036197	0.021	0.999	0	29.5	0	-0.219	-23.5	-0.27	-5.479	0.0479609999999999	552.25	0.0729	30.019441	0	0	0	128.7565	0	1.47933	5.1465	0.05913	1	0	0	0	0	0	0	0	0	-0.219	-23.5	-0.27
230	20	Samtools	Nextera	35486	7173	27284	15375	1.775	29096	13563	2.145	0.832	4.31	15.5	1	-0.525	-37.5	4.04	-3.355	0.275625	1406.25	16.3216	11.256025	-0.525	-3.355	-37.5	125.8125	4.04	-13.5542	19.6875	-2.121	1	1	0	-0.525	-37.5	4.04	0	0	0	-0.525	-37.5	4.04
231	20	Samtools	Nextera	34239	4440	25631	13048	1.964	25944	12735	2.037	0.885	0	15.5	1	-0.336	-37.5	-0.27	-3.463	0.112896	1406.25	0.0729	11.992369	-0.336	-3.463	-37.5	129.8625	-0.27	0.93501	12.6	0.09072	1	1	0	-0.336	-37.5	-0.27	0	0	0	-0.336	-37.5	-0.27
232	20	Samtools	Nextera	32068	1238	23400	9906	2.362	21542	11764	1.831	0.963	0	16.5	1	0.0620000000000003	-36.5	-0.27	-3.669	0.00384400000000003	1332.25	0.0729	13.461561	0.0620000000000003	-3.669	-36.5	133.9185	-0.27	0.99063	-2.26300000000001	-0.0167400000000001	1	1	0	0.0620000000000003	-36.5	-0.27	0	0	0	0.0620000000000003	-36.5	-0.27
233	20	Samtools	Nextera	28980	743	21061	8662	2.431	19302	10421	1.852	0.975	0	19.5	1	0.131	-33.5	-0.27	-3.648	0.0171610000000001	1122.25	0.0729	13.307904	0.131	-3.648	-33.5	122.208	-0.27	0.98496	-4.38850000000001	-0.0353700000000001	1	1	0	0.131	-33.5	-0.27	0	0	0	0.131	-33.5	-0.27
234	20	Samtools	Nextera	24963	363	18144	7182	2.526	16690	8636	1.933	0.986	0	28.5	1	0.226	-24.5	-0.27	-3.567	0.051076	600.25	0.0729	12.723489	0.226	-3.567	-24.5	87.3915	-0.27	0.96309	-5.537	-0.06102	1	1	0	0.226	-24.5	-0.27	0	0	0	0.226	-24.5	-0.27
235	20	Samtools	Nextera	20560	191	15032	5719	2.628	14013	6738	2.08	0.991	0	35.5	1	0.328	-17.5	-0.27	-3.42	0.107584	306.25	0.0729	11.6964	0.328	-3.42	-17.5	59.85	-0.27	0.9234	-5.74000000000001	-0.0885600000000001	1	1	0	0.328	-17.5	-0.27	0	0	0	0.328	-17.5	-0.27
236	20	Samtools	Nextera	16232	120	11881	4471	2.657	11408	4944	2.307	0.993	0	40.5	1	0.357	-12.5	-0.27	-3.193	0.127449	156.25	0.0729	10.195249	0.357	-3.193	-12.5	39.9125	-0.27	0.86211	-4.4625	-0.0963900000000001	1	1	0	0.357	-12.5	-0.27	0	0	0	0.357	-12.5	-0.27
237	20	Samtools	Nextera	12328	86	9040	3374	2.679	8954	3460	2.588	0.993	0	45.5	1	0.379	-7.5	-0.27	-2.912	0.143641	56.25	0.0729	8.479744	0.379	-2.912	-7.5	21.84	-0.27	0.78624	-2.8425	-0.10233	1	1	0	0.379	-7.5	-0.27	0	0	0	0.379	-7.5	-0.27
238	20	Samtools	Nextera	9252	64	6778	2538	2.671	6914	2402	2.878	0.993	0	50.5	1	0.371	-2.5	-0.27	-2.622	0.137641	6.25	0.0729	6.874884	0.371	-2.622	-2.5	6.555	-0.27	0.70794	-0.9275	-0.10017	1	1	0	0.371	-2.5	-0.27	0	0	0	0.371	-2.5	-0.27
239	20	Samtools	Nextera	6935	45	5096	1884	2.705	5294	1686	3.14	0.994	0	55.5	1	0.405	2.5	-0.27	-2.36	0.164025	6.25	0.0729	5.5696	0.405	-2.36	2.5	-5.9	-0.27	0.6372	1.0125	-0.10935	1	1	0	0.405	2.5	-0.27	0	0	0	0.405	2.5	-0.27
240	20	Samtools	Nextera	5186	36	3835	1387	2.765	4049	1173	3.452	0.993	0	60.5	1	0.465	7.5	-0.27	-2.048	0.216225	56.25	0.0729	4.194304	0.465	-2.048	7.5	-15.36	-0.27	0.55296	3.4875	-0.12555	1	1	0	0.465	7.5	-0.27	0	0	0	0.465	7.5	-0.27
241	20	Samtools	Nextera	3817	27	2839	1005	2.825	3040	804	3.781	0.993	0	65.5	1	0.525	12.5	-0.27	-1.719	0.275625	156.25	0.0729	2.954961	0.525	-1.719	12.5	-21.4875	-0.27	0.46413	6.5625	-0.14175	1	1	0	0.525	12.5	-0.27	0	0	0	0.525	12.5	-0.27
242	20	Samtools	Nextera	2829	25	2094	760	2.755	2313	541	4.275	0.991	0	70.5	1	0.455	17.5	-0.27	-1.225	0.207025	306.25	0.0729	1.500625	0.455	-1.225	17.5	-21.4375	-0.27	0.33075	7.9625	-0.12285	1	1	0	0.455	17.5	-0.27	0	0	0	0.455	17.5	-0.27
243	20	Samtools	Nextera	35064	1489	25829	10724	2.409	22994	13559	1.696	0.959	5.13	26.5	1	0.109	-26.5	4.86	-3.804	0.011881	702.25	23.6196	14.470416	0.109	-3.804	-26.5	100.806	4.86	-18.48744	-2.8885	0.52974	1	1	0	0.109	-26.5	4.86	0	0	0	0.109	-26.5	4.86
244	20	Samtools	Nextera	34871	854	25509	10216	2.497	22172	13553	1.636	0.976	3.6	27.5	1	0.197	-25.5	3.33	-3.864	0.038809	650.25	11.0889	14.930496	0.197	-3.864	-25.5	98.532	3.33	-12.86712	-5.0235	0.65601	1	1	0	0.197	-25.5	3.33	0	0	0	0.197	-25.5	3.33
245	20	Samtools	Nextera	34052	387	24719	9720	2.543	21712	12727	1.706	0.989	0	27.5	1	0.243	-25.5	-0.27	-3.794	0.0590490000000002	650.25	0.0729	14.394436	0.243	-3.794	-25.5	96.747	-0.27	1.02438	-6.19650000000001	-0.0656100000000001	1	1	0	0.243	-25.5	-0.27	0	0	0	0.243	-25.5	-0.27
246	20	Samtools	Nextera	31989	302	23214	9077	2.557	20534	11757	1.747	0.991	0	29.5	1	0.257	-23.5	-0.27	-3.753	0.0660490000000001	552.25	0.0729	14.085009	0.257	-3.753	-23.5	88.1955	-0.27	1.01331	-6.0395	-0.06939	1	1	0	0.257	-23.5	-0.27	0	0	0	0.257	-23.5	-0.27
247	20	Samtools	Nextera	28946	190	20981	8155	2.573	18722	10414	1.798	0.993	0	31.5	1	0.273	-21.5	-0.27	-3.702	0.0745290000000001	462.25	0.0729	13.704804	0.273	-3.702	-21.5	79.593	-0.27	0.99954	-5.8695	-0.07371	1	1	0	0.273	-21.5	-0.27	0	0	0	0.273	-21.5	-0.27
248	20	Samtools	Nextera	24937	131	18089	6979	2.592	16438	8630	1.905	0.995	0	33.5	1	0.292	-19.5	-0.27	-3.595	0.0852640000000001	380.25	0.0729	12.924025	0.292	-3.595	-19.5	70.1025	-0.27	0.97065	-5.69400000000001	-0.0788400000000001	1	1	0	0.292	-19.5	-0.27	0	0	0	0.292	-19.5	-0.27
249	20	Freebayes	Nextera	35160	2688	26251	11597	2.264	24133	13715	1.76	0.929	3.38	27.5	1	-0.036	-25.5	3.11	-3.74	0.001296	650.25	9.6721	13.9876	-0.036	-3.74	-25.5	95.37	3.11	-11.6314	0.918000000000001	-0.11196	0	1	0	-0.036	-25.5	3.11	0	0	0	0	0	0
250	20	Freebayes	Nextera	34356	2195	25486	11065	2.303	23703	12848	1.845	0.94	0	28.5	1	0.00300000000000011	-24.5	-0.27	-3.655	9.00000000000068e-06	600.25	0.0729	13.359025	0.00300000000000011	-3.655	-24.5	89.5475	-0.27	0.98685	-0.0735000000000028	-0.000810000000000031	0	1	0	0.00300000000000011	-24.5	-0.27	0	0	0	0	0	0
251	20	Freebayes	Nextera	32254	1260	23694	9820	2.413	21648	11866	1.824	0.962	0	30.5	1	0.113	-22.5	-0.27	-3.676	0.012769	506.25	0.0729	13.512976	0.113	-3.676	-22.5	82.71	-0.27	0.99252	-2.5425	-0.03051	0	1	0	0.113	-22.5	-0.27	0	0	0	0	0	0
252	20	Freebayes	Nextera	29349	776	21462	8663	2.477	19536	10589	1.845	0.974	0	32.5	1	0.177	-20.5	-0.27	-3.655	0.031329	420.25	0.0729	13.359025	0.177	-3.655	-20.5	74.9275	-0.27	0.98685	-3.6285	-0.04779	0	1	0	0.177	-20.5	-0.27	0	0	0	0	0	0
253	20	Freebayes	Nextera	25546	574	18662	7458	2.502	17190	8930	1.925	0.978	0	35.5	1	0.202	-17.5	-0.27	-3.575	0.040804	306.25	0.0729	12.780625	0.202	-3.575	-17.5	62.5625	-0.27	0.96525	-3.535	-0.05454	0	1	0	0.202	-17.5	-0.27	0	0	0	0	0	0
254	20	Freebayes	Nextera	21494	424	15773	6145	2.567	14728	7190	2.048	0.981	0	38.5	1	0.267	-14.5	-0.27	-3.452	0.0712890000000002	210.25	0.0729	11.916304	0.267	-3.452	-14.5	50.054	-0.27	0.93204	-3.87150000000001	-0.0720900000000001	0	1	0	0.267	-14.5	-0.27	0	0	0	0	0	0
255	20	Freebayes	Nextera	17471	324	12826	4969	2.581	12275	5520	2.224	0.982	0	43.5	1	0.281	-9.5	-0.27	-3.276	0.0789610000000001	90.25	0.0729	10.732176	0.281	-3.276	-9.5	31.122	-0.27	0.88452	-2.6695	-0.07587	0	1	0	0.281	-9.5	-0.27	0	0	0	0	0	0
256	20	Freebayes	Nextera	13808	234	10120	3922	2.58	9946	4096	2.428	0.983	0	47.5	1	0.28	-5.5	-0.27	-3.072	0.0784000000000001	30.25	0.0729	9.437184	0.28	-3.072	-5.5	16.896	-0.27	0.82944	-1.54	-0.0756000000000001	0	1	0	0.28	-5.5	-0.27	0	0	0	0	0	0
257	20	Freebayes	Nextera	10753	167	7932	2988	2.655	7893	3027	2.608	0.985	0	52.5	1	0.355	-0.5	-0.27	-2.892	0.126025	0.25	0.0729	8.363664	0.355	-2.892	-0.5	1.446	-0.27	0.78084	-0.1775	-0.09585	0	1	0	0.355	-0.5	-0.27	0	0	0	0	0	0
258	20	Freebayes	Nextera	8351	126	6164	2313	2.665	6236	2241	2.783	0.985	0	57.5	1	0.365	4.5	-0.27	-2.717	0.133225	20.25	0.0729	7.382089	0.365	-2.717	4.5	-12.2265	-0.27	0.73359	1.6425	-0.0985500000000001	0	1	0	0.365	4.5	-0.27	0	0	0	0	0	0
259	20	Freebayes	Nextera	6494	100	4817	1777	2.711	4927	1667	2.956	0.985	0	62.5	1	0.411	9.5	-0.27	-2.544	0.168921	90.25	0.0729	6.471936	0.411	-2.544	9.5	-24.168	-0.27	0.68688	3.9045	-0.11097	0	1	0	0.411	9.5	-0.27	0	0	0	0	0	0
260	20	Freebayes	Nextera	5008	78	3737	1349	2.77	3832	1254	3.056	0.985	0	67.5	1	0.47	14.5	-0.27	-2.444	0.2209	210.25	0.0729	5.973136	0.47	-2.444	14.5	-35.438	-0.27	0.65988	6.815	-0.1269	0	1	0	0.47	14.5	-0.27	0	0	0	0	0	0
261	20	Freebayes	Nextera	3888	58	2922	1024	2.854	3004	942	3.189	0.985	0	72.5	1	0.554	19.5	-0.27	-2.311	0.306916	380.25	0.0729	5.340721	0.554	-2.311	19.5	-45.0645	-0.27	0.62397	10.803	-0.14958	0	1	0	0.554	19.5	-0.27	0	0	0	0	0	0
262	20	Freebayes	Nextera	35145	2275	26119	11301	2.311	23705	13715	1.728	0.939	3.47	27.5	1	0.0110000000000001	-25.5	3.2	-3.772	0.000121000000000003	650.25	10.24	14.227984	0.0110000000000001	-3.772	-25.5	96.186	3.2	-12.0704	-0.280500000000003	0.0352000000000004	0	1	0	0.0110000000000001	-25.5	3.2	0	0	0	0	0	0
263	20	Freebayes	Nextera	34341	1783	25355	10769	2.354	23276	12848	1.812	0.951	0	28.5	1	0.0540000000000003	-24.5	-0.27	-3.688	0.00291600000000003	600.25	0.0729	13.601344	0.0540000000000003	-3.688	-24.5	90.356	-0.27	0.99576	-1.32300000000001	-0.0145800000000001	0	1	0	0.0540000000000003	-24.5	-0.27	0	0	0	0	0	0
264	20	Freebayes	Nextera	32240	913	23585	9568	2.465	21287	11866	1.794	0.972	0	30.5	1	0.165	-22.5	-0.27	-3.706	0.027225	506.25	0.0729	13.734436	0.165	-3.706	-22.5	83.385	-0.27	1.00062	-3.7125	-0.04455	0	1	0	0.165	-22.5	-0.27	0	0	0	0	0	0
265	20	Freebayes	Nextera	29339	512	21383	8468	2.525	19262	10589	1.819	0.983	0	32.5	1	0.225	-20.5	-0.27	-3.681	0.050625	420.25	0.0729	13.549761	0.225	-3.681	-20.5	75.4605	-0.27	0.99387	-4.6125	-0.06075	0	1	0	0.225	-20.5	-0.27	0	0	0	0	0	0
266	20	Freebayes	Nextera	25541	368	18602	7307	2.546	16979	8930	1.901	0.986	0	35.5	1	0.246	-17.5	-0.27	-3.599	0.060516	306.25	0.0729	12.952801	0.246	-3.599	-17.5	62.9825	-0.27	0.97173	-4.305	-0.06642	0	1	0	0.246	-17.5	-0.27	0	0	0	0	0	0
267	15	Samtools	WGS	2891978	31211	1977378	945807	2.091	1801668	1121521	1.606	0.989	0.51	12.5	0	-0.209	-40.5	0.24	-3.894	0.0436809999999998	1640.25	0.0576	15.163236	0	0	0	157.707	0	-0.93456	8.46449999999999	-0.0501599999999999	1	0	0	0	0	0	0	0	0	-0.209	-40.5	0.24
268	15	Samtools	WGS	2885234	28200	1971166	942264	2.092	1796439	1116995	1.608	0.99	0	12.5	0	-0.208	-40.5	-0.27	-3.892	0.0432639999999999	1640.25	0.0729	15.147664	0	0	0	157.626	0	1.05084	8.42399999999999	0.0561599999999999	1	0	0	0	0	0	0	0	0	-0.208	-40.5	-0.27
269	15	Samtools	WGS	2669215	19801	1817986	871028	2.087	1665190	1023826	1.626	0.993	0	13.5	0	-0.213	-39.5	-0.27	-3.874	0.0453689999999998	1560.25	0.0729	15.007876	0	0	0	153.023	0	1.04598	8.41349999999998	0.0575099999999999	1	0	0	0	0	0	0	0	0	-0.213	-39.5	-0.27
270	15	Samtools	WGS	1707402	7742	1153911	561231	2.056	1077557	637587	1.69	0.995	0	17.5	0	-0.244	-35.5	-0.27	-3.81	0.0595359999999999	1260.25	0.0729	14.5161	0	0	0	135.255	0	1.0287	8.66199999999999	0.0658799999999999	1	0	0	0	0	0	0	0	0	-0.244	-35.5	-0.27
271	15	Samtools	WGS	586197	2009	392984	195222	2.013	381738	206468	1.849	0.997	0	21.5	0	-0.287	-31.5	-0.27	-3.651	0.082369	992.25	0.0729	13.329801	0	0	0	115.0065	0	0.98577	9.0405	0.07749	1	0	0	0	0	0	0	0	0	-0.287	-31.5	-0.27
272	15	Samtools	WGS	102689	370	68298	34761	1.965	70459	32600	2.161	0.996	0	25	0	-0.335	-28	-0.27	-3.339	0.112225	784	0.0729	11.148921	0	0	0	93.492	0	0.90153	9.37999999999999	0.0904499999999999	1	0	0	0	0	0	0	0	0	-0.335	-28	-0.27
273	15	Samtools	WGS	9683	78	6430	3331	1.93	7236	2525	2.866	0.992	0	30.5	0	-0.37	-22.5	-0.27	-2.634	0.1369	506.25	0.0729	6.937956	0	0	0	59.265	0	0.71118	8.325	0.0999	1	0	0	0	0	0	0	0	0	-0.37	-22.5	-0.27
274	15	Samtools	WGS	633	36	440	229	1.921	554	115	4.817	0.946	0	35.5	0	-0.379	-17.5	-0.27	-0.683	0.143641	306.25	0.0729	0.466489	0	0	0	11.9525	0	0.18441	6.6325	0.10233	1	0	0	0	0	0	0	0	0	-0.379	-17.5	-0.27
275	15	Samtools	WGS	2853574	13626	1944162	923034	2.106	1745824	1121376	1.557	0.995	0.22	15.5	0	-0.194	-37.5	-0.05	-3.943	0.037636	1406.25	0.0025	15.547249	0	0	0	147.8625	0	0.19715	7.275	0.0097	1	0	0	0	0	0	0	0	0	-0.194	-37.5	-0.05
276	15	Samtools	WGS	2848105	12854	1939958	920997	2.106	1744045	1116914	1.561	0.996	0	15.5	0	-0.194	-37.5	-0.27	-3.939	0.037636	1406.25	0.0729	15.515721	0	0	0	147.7125	0	1.06353	7.275	0.05238	1	0	0	0	0	0	0	0	0	-0.194	-37.5	-0.27
277	15	Samtools	WGS	2646712	9693	1798844	857559	2.098	1632614	1023791	1.595	0.996	0	15.5	0	-0.202	-37.5	-0.27	-3.905	0.040804	1406.25	0.0729	15.249025	0	0	0	146.4375	0	1.05435	7.575	0.05454	1	0	0	0	0	0	0	0	0	-0.202	-37.5	-0.27
278	15	Samtools	WGS	1701633	4380	1148799	557212	2.062	1068441	637572	1.676	0.997	0	17.5	0	-0.238	-35.5	-0.27	-3.824	0.056644	1260.25	0.0729	14.622976	0	0	0	135.752	0	1.03248	8.449	0.06426	1	0	0	0	0	0	0	0	0	-0.238	-35.5	-0.27
279	15	Samtools	WGS	585465	1322	392203	194584	2.016	380321	206466	1.842	0.998	0	21.5	0	-0.284	-31.5	-0.27	-3.658	0.0806559999999999	992.25	0.0729	13.380964	0	0	0	115.227	0	0.98766	8.94599999999999	0.07668	1	0	0	0	0	0	0	0	0	-0.284	-31.5	-0.27
280	15	Samtools	WGS	102595	262	68181	34676	1.966	70257	32600	2.155	0.997	0	25.5	0	-0.334	-27.5	-0.27	-3.345	0.111556	756.25	0.0729	11.189025	0	0	0	91.9875	0	0.90315	9.185	0.09018	1	0	0	0	0	0	0	0	0	-0.334	-27.5	-0.27
281	15	Samtools	WGS	9654	61	6400	3315	1.931	7190	2525	2.848	0.994	0	30.5	0	-0.369	-22.5	-0.27	-2.652	0.136161	506.25	0.0729	7.033104	0	0	0	59.67	0	0.71604	8.30249999999999	0.0996299999999999	1	0	0	0	0	0	0	0	0	-0.369	-22.5	-0.27
282	15	Samtools	WGS	620	33	430	223	1.928	538	115	4.678	0.949	0	35.5	0	-0.372	-17.5	-0.27	-0.822	0.138384	306.25	0.0729	0.675684	0	0	0	14.385	0	0.22194	6.51	0.10044	1	0	0	0	0	0	0	0	0	-0.372	-17.5	-0.27
283	15	Freebayes	WGS	2903943	170990	2032705	1042228	1.95	1945663	1129270	1.723	0.944	0.27	14.5	0	-0.35	-38.5	0	-3.777	0.1225	1482.25	0	14.265729	0	0	0	145.4145	0	0	13.475	0	0	0	0	0	0	0	0	0	0	0	0	0
284	15	Freebayes	WGS	2706897	118631	1877561	947967	1.981	1783628	1041900	1.712	0.958	0	15.5	0	-0.319	-37.5	-0.27	-3.788	0.101761	1406.25	0.0729	14.348944	0	0	0	142.05	0	1.02276	11.9625	0.0861299999999999	0	0	0	0	0	0	0	0	0	0	0	0
285	15	Freebayes	WGS	1780157	53452	1220775	612834	1.992	1166372	667237	1.748	0.971	0	17.5	0	-0.308	-35.5	-0.27	-3.752	0.0948639999999999	1260.25	0.0729	14.077504	0	0	0	133.196	0	1.01304	10.934	0.08316	0	0	0	0	0	0	0	0	0	0	0	0
286	15	Freebayes	WGS	634789	20531	434149	221171	1.963	430667	224653	1.917	0.969	0	21.5	0	-0.337	-31.5	-0.27	-3.583	0.113569	992.25	0.0729	12.837889	0	0	0	112.8645	0	0.96741	10.6155	0.0909899999999999	0	0	0	0	0	0	0	0	0	0	0	0
287	15	Freebayes	WGS	115510	9290	81179	43621	1.861	87821	36979	2.375	0.926	0	25.5	0	-0.439	-27.5	-0.27	-3.125	0.192721	756.25	0.0729	9.765625	0	0	0	85.9375	0	0.84375	12.0725	0.11853	0	0	0	0	0	0	0	0	0	0	0	0
288	15	Freebayes	WGS	76012	8102	54254	29860	1.817	60380	23734	2.544	0.904	0	26.5	0	-0.483	-26.5	-0.27	-2.956	0.233289	702.25	0.0729	8.737936	0	0	0	78.334	0	0.79812	12.7995	0.13041	0	0	0	0	0	0	0	0	0	0	0	0
289	15	Freebayes	WGS	48866	7199	35774	20291	1.763	41131	14934	2.754	0.872	0	27.5	0	-0.537	-25.5	-0.27	-2.746	0.288369	650.25	0.0729	7.540516	0	0	0	70.023	0	0.74142	13.6935	0.14499	0	0	0	0	0	0	0	0	0	0	0	0
290	15	Freebayes	WGS	30688	6446	23356	13778	1.695	27999	9135	3.065	0.826	0	28.5	0	-0.605	-24.5	-0.27	-2.435	0.366025	600.25	0.0729	5.929225	0	0	0	59.6575	0	0.65745	14.8225	0.16335	0	0	0	0	0	0	0	0	0	0	0	0
291	15	Freebayes	WGS	18979	5814	15236	9557	1.594	19324	5469	3.533	0.765	0	29.5	0	-0.706	-23.5	-0.27	-1.967	0.498436	552.25	0.0729	3.869089	0	0	0	46.2245	0	0.53109	16.591	0.19062	0	0	0	0	0	0	0	0	0	0	0	0
292	15	Freebayes	WGS	11437	5225	9979	6683	1.493	13539	3123	4.335	0.686	0	31.5	0	-0.807	-21.5	-0.27	-1.165	0.651249	462.25	0.0729	1.357225	0	0	0	25.0475	0	0.31455	17.3505	0.21789	0	0	0	0	0	0	0	0	0	0	0	0
293	15	Freebayes	WGS	6761	4729	6662	4828	1.38	9720	1770	5.492	0.588	0	32.5	0	-0.92	-20.5	-0.27	-0.00800000000000001	0.8464	420.25	0.0729	6.40000000000001e-05	0	0	0	0.164	0	0.00216	18.86	0.2484	0	0	0	0	0	0	0	0	0	0	0	0
294	15	Freebayes	WGS	3906	4325	4540	3691	1.23	7254	977	7.425	0.475	0	34.5	0	-1.07	-18.5	-0.27	1.925	1.1449	342.25	0.0729	3.705625	0	0	0	-35.6125	0	-0.51975	19.795	0.2889	0	0	0	0	0	0	0	0	0	0	0	0
295	15	Freebayes	WGS	2234	4019	3284	2969	1.106	5706	547	10.431	0.357	0	36.5	0	-1.194	-16.5	-0.27	4.931	1.425636	272.25	0.0729	24.314761	0	0	0	-81.3615	0	-1.33137	19.701	0.32238	0	0	0	0	0	0	0	0	0	0	0	0
296	15	Freebayes	WGS	1275	3690	2490	2475	1.006	4656	309	15.068	0.257	0	39.5	0	-1.294	-13.5	-0.27	9.568	1.674436	182.25	0.0729	91.546624	0	0	0	-129.168	0	-2.58336	17.469	0.34938	0	0	0	0	0	0	0	0	0	0	0	0
297	15	Freebayes	WGS	767	3398	2012	2153	0.935	3985	180	22.139	0.184	0	42.5	0	-1.365	-10.5	-0.27	16.639	1.863225	110.25	0.0729	276.856321	0	0	0	-174.7095	0	-4.49253	14.3325	0.36855	0	0	0	0	0	0	0	0	0	0	0	0
298	15	Freebayes	WGS	286	2913	1458	1741	0.837	3123	76	41.092	0.089	0	47.5	0	-1.463	-5.5	-0.27	35.592	2.140369	30.25	0.0729	1266.790464	0	0	0	-195.756	0	-9.60984	8.0465	0.39501	0	0	0	0	0	0	0	0	0	0	0	0
299	15	Freebayes	WGS	116	2418	1139	1395	0.816	2491	43	57.93	0.046	0	52.5	0	-1.484	-0.5	-0.27	52.43	2.202256	0.25	0.0729	2748.9049	0	0	0	-26.215	0	-14.1561	0.742	0.40068	0	0	0	0	0	0	0	0	0	0	0	0
300	15	Freebayes	WGS	2901391	66481	1995824	972048	2.053	1838602	1129270	1.628	0.978	0.31	15.5	0	-0.247	-37.5	0.04	-3.872	0.0610089999999999	1406.25	0.0016	14.992384	0	0	0	145.2	0	-0.15488	9.2625	-0.00987999999999999	0	0	0	0	0	0	0	0	0	0	0	0
301	15	Freebayes	WGS	2704930	43289	1850768	897451	2.062	1706319	1041900	1.638	0.984	0	15.5	0	-0.238	-37.5	-0.27	-3.862	0.056644	1406.25	0.0729	14.915044	0	0	0	144.825	0	1.04274	8.925	0.06426	0	0	0	0	0	0	0	0	0	0	0	0
302	15	Freebayes	WGS	1779435	23019	1209067	593387	2.038	1135217	667237	1.701	0.987	0	17.5	0	-0.262	-35.5	-0.27	-3.799	0.068644	1260.25	0.0729	14.432401	0	0	0	134.8645	0	1.02573	9.301	0.07074	0	0	0	0	0	0	0	0	0	0	0	0
303	15	Freebayes	WGS	634661	10670	429635	215696	1.992	420678	224653	1.873	0.983	0	21.5	0	-0.308	-31.5	-0.27	-3.627	0.0948639999999999	992.25	0.0729	13.155129	0	0	0	114.2505	0	0.97929	9.70199999999999	0.08316	0	0	0	0	0	0	0	0	0	0	0	0
304	15	Freebayes	WGS	115475	5304	79260	41519	1.909	83800	36979	2.266	0.956	0	25.5	0	-0.391	-27.5	-0.27	-3.234	0.152881	756.25	0.0729	10.458756	0	0	0	88.935	0	0.87318	10.7525	0.10557	0	0	0	0	0	0	0	0	0	0	0	0
305	15	Freebayes	WGS	48844	4207	34358	18693	1.838	38117	14934	2.552	0.921	0	27.5	0	-0.462	-25.5	-0.27	-2.948	0.213444	650.25	0.0729	8.690704	0	0	0	75.174	0	0.79596	11.781	0.12474	0	0	0	0	0	0	0	0	0	0	0	0
306	15	Freebayes	WGS	30668	3826	22134	12360	1.791	25359	9135	2.776	0.889	0	28.5	0	-0.509	-24.5	-0.27	-2.724	0.259081	600.25	0.0729	7.420176	0	0	0	66.738	0	0.73548	12.4705	0.13743	0	0	0	0	0	0	0	0	0	0	0	0
307	15	Freebayes	WGS	18964	3480	14157	8287	1.708	16975	5469	3.104	0.845	0	29.5	0	-0.592	-23.5	-0.27	-2.396	0.350464	552.25	0.0729	5.740816	0	0	0	56.306	0	0.64692	13.912	0.15984	0	0	0	0	0	0	0	0	0	0	0	0
308	15	Freebayes	WGS	11426	3176	9050	5552	1.63	11479	3123	3.676	0.782	0	30.5	0	-0.67	-22.5	-0.27	-1.824	0.4489	506.25	0.0729	3.326976	0	0	0	41.04	0	0.49248	15.075	0.1809	0	0	0	0	0	0	0	0	0	0	0	0
309	15	Freebayes	WGS	6753	2913	5846	3820	1.53	7896	1770	4.461	0.699	0	31.5	0	-0.77	-21.5	-0.27	-1.039	0.5929	462.25	0.0729	1.079521	0	0	0	22.3385	0	0.28053	16.555	0.2079	0	0	0	0	0	0	0	0	0	0	0	0
310	15	Freebayes	WGS	3898	2676	3812	2762	1.38	5597	977	5.729	0.593	0	33.5	0	-0.92	-19.5	-0.27	0.229	0.8464	380.25	0.0729	0.052441	0	0	0	-4.4655	0	-0.06183	17.94	0.2484	0	0	0	0	0	0	0	0	0	0	0	0
311	15	Freebayes	WGS	2227	2505	2620	2112	1.241	4185	547	7.651	0.471	0	35.5	0	-1.059	-17.5	-0.27	2.151	1.121481	306.25	0.0729	4.626801	0	0	0	-37.6425	0	-0.58077	18.5325	0.28593	0	0	0	0	0	0	0	0	0	0	0	0
312	15	Freebayes	WGS	1268	2329	1893	1704	1.111	3288	309	10.641	0.353	0	38.5	0	-1.189	-14.5	-0.27	5.141	1.413721	210.25	0.0729	26.429881	0	0	0	-74.5445	0	-1.38807	17.2405	0.32103	0	0	0	0	0	0	0	0	0	0	0	0
313	15	Freebayes	WGS	761	2162	1465	1458	1.005	2743	180	15.239	0.26	0	42.5	0	-1.295	-10.5	-0.27	9.739	1.677025	110.25	0.0729	94.848121	0	0	0	-102.2595	0	-2.62953	13.5975	0.34965	0	0	0	0	0	0	0	0	0	0	0	0
314	15	Freebayes	WGS	459	2017	1191	1285	0.927	2365	111	21.306	0.185	0	46.5	0	-1.373	-6.5	-0.27	15.806	1.885129	42.25	0.0729	249.829636	0	0	0	-102.739	0	-4.26762	8.9245	0.37071	0	0	0	0	0	0	0	0	0	0	0	0
315	15	Freebayes	WGS	282	1880	999	1163	0.859	2086	76	27.447	0.13	0	50.5	0	-1.441	-2.5	-0.27	21.947	2.076481	6.25	0.0729	481.670809	0	0	0	-54.8675	0	-5.92569	3.6025	0.38907	0	0	0	0	0	0	0	0	0	0	0	0
316	15	Freebayes	WGS	113	1611	774	950	0.815	1681	43	39.093	0.066	0	57.5	0	-1.485	4.5	-0.27	33.593	2.205225	20.25	0.0729	1128.489649	0	0	0	151.1685	0	-9.07011	-6.6825	0.40095	0	0	0	0	0	0	0	0	0	0	0	0
317	30	Samtools	TrueSeq	22948	11978	20855	14071	1.482	26078	8848	2.947	0.657	6.72	10.5	1	-0.818	-42.5	6.45	-2.553	0.669124	1806.25	41.6025	6.517809	-0.818	-2.553	-42.5	108.5025	6.45	-16.46685	34.765	-5.2761	1	0	1	0	0	0	-0.818	-42.5	6.45	-0.818	-42.5	6.45
318	30	Samtools	TrueSeq	20745	8151	18032	10864	1.66	21291	7605	2.8	0.718	0	10.5	1	-0.64	-42.5	-0.27	-2.7	0.4096	1806.25	0.0729	7.29	-0.64	-2.7	-42.5	114.75	-0.27	0.729	27.2	0.1728	1	0	1	0	0	0	-0.64	-42.5	-0.27	-0.64	-42.5	-0.27
319	30	Samtools	TrueSeq	19524	6040	16506	9058	1.822	18494	7070	2.616	0.764	0	10.5	1	-0.478	-42.5	-0.27	-2.884	0.228484	1806.25	0.0729	8.317456	-0.478	-2.884	-42.5	122.57	-0.27	0.77868	20.315	0.12906	1	0	1	0	0	0	-0.478	-42.5	-0.27	-0.478	-42.5	-0.27
320	30	Samtools	TrueSeq	18244	3939	15058	7125	2.113	15654	6529	2.398	0.822	0	11.5	1	-0.187	-41.5	-0.27	-3.102	0.0349689999999999	1722.25	0.0729	9.622404	-0.187	-3.102	-41.5	128.733	-0.27	0.83754	7.76049999999999	0.05049	1	0	1	0	0	0	-0.187	-41.5	-0.27	-0.187	-41.5	-0.27
321	30	Samtools	TrueSeq	16794	2380	13544	5630	2.406	13197	5977	2.208	0.876	0	11.5	1	0.106	-41.5	-0.27	-3.292	0.0112360000000001	1722.25	0.0729	10.837264	0.106	-3.292	-41.5	136.618	-0.27	0.88884	-4.39900000000001	-0.0286200000000001	1	0	1	0	0	0	0.106	-41.5	-0.27	0.106	-41.5	-0.27
322	30	Samtools	TrueSeq	15334	1631	12218	4747	2.574	11582	5383	2.152	0.904	0	12.5	1	0.274	-40.5	-0.27	-3.348	0.075076	1640.25	0.0729	11.209104	0.274	-3.348	-40.5	135.594	-0.27	0.90396	-11.097	-0.07398	1	0	1	0	0	0	0.274	-40.5	-0.27	0.274	-40.5	-0.27
323	30	Samtools	TrueSeq	13845	1226	10973	4098	2.678	10217	4854	2.105	0.919	0	12.5	1	0.378	-40.5	-0.27	-3.395	0.142884	1640.25	0.0729	11.526025	0.378	-3.395	-40.5	137.4975	-0.27	0.91665	-15.309	-0.10206	1	0	1	0	0	0	0.378	-40.5	-0.27	0.378	-40.5	-0.27
324	30	Samtools	TrueSeq	7523	441	5827	2137	2.727	5452	2512	2.17	0.945	0	16.5	1	0.427	-36.5	-0.27	-3.33	0.182329	1332.25	0.0729	11.0889	0.427	-3.33	-36.5	121.545	-0.27	0.8991	-15.5855	-0.11529	1	0	1	0	0	0	0.427	-36.5	-0.27	0.427	-36.5	-0.27
325	30	Samtools	TrueSeq	3818	169	2900	1087	2.668	2793	1194	2.339	0.958	0	22.5	1	0.368	-30.5	-0.27	-3.161	0.135424	930.25	0.0729	9.991921	0.368	-3.161	-30.5	96.4105	-0.27	0.85347	-11.224	-0.0993600000000001	1	0	1	0	0	0	0.368	-30.5	-0.27	0.368	-30.5	-0.27
326	30	Samtools	TrueSeq	1904	82	1437	549	2.617	1417	569	2.49	0.959	0	29.5	1	0.317	-23.5	-0.27	-3.01	0.100489	552.25	0.0729	9.0601	0.317	-3.01	-23.5	70.735	-0.27	0.8127	-7.4495	-0.0855900000000001	1	0	1	0	0	0	0.317	-23.5	-0.27	0.317	-23.5	-0.27
327	30	Samtools	TrueSeq	1044	52	775	321	2.414	797	299	2.666	0.953	0	34.5	1	0.114	-18.5	-0.27	-2.834	0.0129960000000001	342.25	0.0729	8.031556	0.114	-2.834	-18.5	52.429	-0.27	0.76518	-2.10900000000001	-0.0307800000000001	1	0	1	0	0	0	0.114	-18.5	-0.27	0.114	-18.5	-0.27
328	30	Samtools	TrueSeq	324	14	242	96	2.521	271	67	4.045	0.959	0	46.5	1	0.221	-6.5	-0.27	-1.455	0.048841	42.25	0.0729	2.117025	0.221	-1.455	-6.5	9.4575	-0.27	0.39285	-1.4365	-0.05967	1	0	1	0	0	0	0.221	-6.5	-0.27	0.221	-6.5	-0.27
329	30	Samtools	TrueSeq	22341	3620	18231	7730	2.358	17114	8847	1.934	0.861	15.18	9.5	1	0.0580000000000003	-43.5	14.91	-3.566	0.00336400000000003	1892.25	222.3081	12.716356	0.0580000000000003	-3.566	-43.5	155.121	14.91	-53.16906	-2.52300000000001	0.864780000000004	1	0	1	0	0	0	0.0580000000000003	-43.5	14.91	0.0580000000000003	-43.5	14.91
330	30	Samtools	TrueSeq	22047	2201	17618	6630	2.657	15401	8847	1.741	0.909	11.04	10.5	1	0.357	-42.5	10.77	-3.759	0.127449	1806.25	115.9929	14.130081	0.357	-3.759	-42.5	159.7575	10.77	-40.48443	-15.1725	3.84489	1	0	1	0	0	0	0.357	-42.5	10.77	0.357	-42.5	10.77
331	30	Samtools	TrueSeq	21914	1814	17393	6335	2.746	14881	8847	1.682	0.924	9.73	10.5	1	0.446	-42.5	9.46	-3.818	0.198916	1806.25	89.4916	14.577124	0.446	-3.818	-42.5	162.265	9.46	-36.11828	-18.955	4.21916	1	0	1	0	0	0	0.446	-42.5	9.46	0.446	-42.5	9.46
332	30	Samtools	TrueSeq	21778	1557	17189	6146	2.797	14488	8847	1.638	0.933	8.66	10.5	1	0.497	-42.5	8.39	-3.862	0.247009	1806.25	70.3921	14.915044	0.497	-3.862	-42.5	164.135	8.39	-32.40218	-21.1225	4.16983	1	0	1	0	0	0	0.497	-42.5	8.39	0.497	-42.5	8.39
333	30	Samtools	TrueSeq	21677	1427	17066	6038	2.826	14259	8845	1.612	0.938	8.2	10.5	1	0.526	-42.5	7.93	-3.888	0.276676	1806.25	62.8849	15.116544	0.526	-3.888	-42.5	165.24	7.93	-30.83184	-22.355	4.17118	1	0	1	0	0	0	0.526	-42.5	7.93	0.526	-42.5	7.93
334	30	Samtools	TrueSeq	20170	1039	15771	5438	2.9	13605	7604	1.789	0.951	0	11.5	1	0.6	-41.5	-0.27	-3.711	0.36	1722.25	0.0729	13.771521	0.6	-3.711	-41.5	154.0065	-0.27	1.00197	-24.9	-0.162	1	0	1	0	0	0	0.6	-41.5	-0.27	0.6	-41.5	-0.27
335	30	Samtools	TrueSeq	13705	586	10677	3614	2.954	9438	4853	1.945	0.959	0	14.5	1	0.654	-38.5	-0.27	-3.555	0.427716	1482.25	0.0729	12.638025	0.654	-3.555	-38.5	136.8675	-0.27	0.95985	-25.179	-0.17658	1	0	1	0	0	0	0.654	-38.5	-0.27	0.654	-38.5	-0.27
336	30	Samtools	TrueSeq	7489	242	5741	1990	2.885	5219	2512	2.078	0.969	0	19.5	1	0.585	-33.5	-0.27	-3.422	0.342225	1122.25	0.0729	11.710084	0.585	-3.422	-33.5	114.637	-0.27	0.92394	-19.5975	-0.15795	1	0	1	0	0	0	0.585	-33.5	-0.27	0.585	-33.5	-0.27
337	30	Samtools	TrueSeq	3801	117	2868	1050	2.731	2724	1194	2.281	0.97	0	24.5	1	0.431	-28.5	-0.27	-3.219	0.185761	812.25	0.0729	10.361961	0.431	-3.219	-28.5	91.7415	-0.27	0.86913	-12.2835	-0.11637	1	0	1	0	0	0	0.431	-28.5	-0.27	0.431	-28.5	-0.27
338	30	Samtools	TrueSeq	1897	67	1425	539	2.644	1395	569	2.452	0.966	0	29.5	1	0.344	-23.5	-0.27	-3.048	0.118336	552.25	0.0729	9.290304	0.344	-3.048	-23.5	71.628	-0.27	0.82296	-8.08400000000001	-0.0928800000000001	1	0	1	0	0	0	0.344	-23.5	-0.27	0.344	-23.5	-0.27
339	30	Samtools	TrueSeq	1039	40	766	313	2.447	780	299	2.609	0.963	0	34.5	1	0.147	-18.5	-0.27	-2.891	0.0216090000000001	342.25	0.0729	8.357881	0.147	-2.891	-18.5	53.4835	-0.27	0.78057	-2.7195	-0.0396900000000001	1	0	1	0	0	0	0.147	-18.5	-0.27	0.147	-18.5	-0.27
340	30	Samtools	TrueSeq	322	9	238	93	2.559	264	67	3.94	0.973	0	46.5	1	0.259	-6.5	-0.27	-1.56	0.0670810000000002	42.25	0.0729	2.4336	0.259	-1.56	-6.5	10.14	-0.27	0.4212	-1.6835	-0.0699300000000001	1	0	1	0	0	0	0.259	-6.5	-0.27	0.259	-6.5	-0.27
341	30	Samtools	TrueSeq	19385	957	15162	5180	2.927	11849	8493	1.395	0.953	5.01	11.5	1	0.627	-41.5	4.74	-4.105	0.393129	1722.25	22.4676	16.851025	0.627	-4.105	-41.5	170.3575	4.74	-19.4577	-26.0205	2.97198	1	0	1	0	0	0	0.627	-41.5	4.74	0.627	-41.5	4.74
342	30	Samtools	TrueSeq	18494	829	14446	4877	2.962	11738	7585	1.548	0.957	0	12.5	1	0.662	-40.5	-0.27	-3.952	0.438244	1640.25	0.0729	15.618304	0.662	-3.952	-40.5	160.056	-0.27	1.06704	-26.811	-0.17874	1	0	1	0	0	0	0.662	-40.5	-0.27	0.662	-40.5	-0.27
343	30	Samtools	TrueSeq	13201	481	10250	3432	2.987	8835	4847	1.823	0.965	0	14.5	1	0.687	-38.5	-0.27	-3.677	0.471969	1482.25	0.0729	13.520329	0.687	-3.677	-38.5	141.5645	-0.27	0.99279	-26.4495	-0.18549	1	0	1	0	0	0	0.687	-38.5	-0.27	0.687	-38.5	-0.27
344	30	Samtools	TrueSeq	7375	201	5638	1938	2.909	5069	2507	2.022	0.973	0	19.5	1	0.609	-33.5	-0.27	-3.478	0.370881	1122.25	0.0729	12.096484	0.609	-3.478	-33.5	116.513	-0.27	0.93906	-20.4015	-0.16443	1	0	1	0	0	0	0.609	-33.5	-0.27	0.609	-33.5	-0.27
345	30	Samtools	TrueSeq	3755	96	2827	1024	2.761	2661	1190	2.236	0.975	0	24.5	1	0.461	-28.5	-0.27	-3.264	0.212521	812.25	0.0729	10.653696	0.461	-3.264	-28.5	93.024	-0.27	0.88128	-13.1385	-0.12447	1	0	1	0	0	0	0.461	-28.5	-0.27	0.461	-28.5	-0.27
346	30	Samtools	TrueSeq	1880	54	1408	526	2.677	1368	566	2.417	0.972	0	29.5	1	0.377	-23.5	-0.27	-3.083	0.142129	552.25	0.0729	9.504889	0.377	-3.083	-23.5	72.4505	-0.27	0.83241	-8.85950000000001	-0.10179	1	0	1	0	0	0	0.377	-23.5	-0.27	0.377	-23.5	-0.27
347	30	Samtools	TrueSeq	1029	36	759	306	2.48	768	297	2.586	0.966	0	34.5	1	0.18	-18.5	-0.27	-2.914	0.0324000000000001	342.25	0.0729	8.491396	0.18	-2.914	-18.5	53.909	-0.27	0.78678	-3.33	-0.0486	1	0	1	0	0	0	0.18	-18.5	-0.27	0.18	-18.5	-0.27
348	30	Samtools	TrueSeq	553	20	420	153	2.745	431	142	3.035	0.965	0	40.5	1	0.445	-12.5	-0.27	-2.465	0.198025	156.25	0.0729	6.076225	0.445	-2.465	-12.5	30.8125	-0.27	0.66555	-5.5625	-0.12015	1	0	1	0	0	0	0.445	-12.5	-0.27	0.445	-12.5	-0.27
349	30	Samtools	TrueSeq	10279	527	8131	2675	3.04	4390	6416	0.684	0.951	0	14.5	1	0.74	-38.5	-0.27	-4.816	0.5476	1482.25	0.0729	23.193856	0.74	-4.816	-38.5	185.416	-0.27	1.30032	-28.49	-0.1998	1	0	1	0	0	0	0.74	-38.5	-0.27	0.74	-38.5	-0.27
350	30	Samtools	TrueSeq	8594	424	6792	2226	3.051	4247	4771	0.89	0.953	0	16.5	1	0.751	-36.5	-0.27	-4.61	0.564001000000001	1332.25	0.0729	21.2521	0.751	-4.61	-36.5	168.265	-0.27	1.2447	-27.4115	-0.20277	1	0	1	0	0	0	0.751	-36.5	-0.27	0.751	-36.5	-0.27
351	30	Samtools	TrueSeq	5597	181	4326	1452	2.979	3297	2481	1.329	0.969	0	19.5	1	0.679	-33.5	-0.27	-4.171	0.461041	1122.25	0.0729	17.397241	0.679	-4.171	-33.5	139.7285	-0.27	1.12617	-22.7465	-0.18333	1	0	1	0	0	0	0.679	-33.5	-0.27	0.679	-33.5	-0.27
352	30	Samtools	TrueSeq	3204	85	2424	865	2.802	2115	1174	1.802	0.974	0	24.5	1	0.502	-28.5	-0.27	-3.698	0.252004	812.25	0.0729	13.675204	0.502	-3.698	-28.5	105.393	-0.27	0.99846	-14.307	-0.13554	1	0	1	0	0	0	0.502	-28.5	-0.27	0.502	-28.5	-0.27
353	30	Samtools	TrueSeq	1703	45	1278	470	2.719	1191	557	2.138	0.974	0	29.5	1	0.419	-23.5	-0.27	-3.362	0.175561	552.25	0.0729	11.303044	0.419	-3.362	-23.5	79.007	-0.27	0.90774	-9.8465	-0.11313	1	0	1	0	0	0	0.419	-23.5	-0.27	0.419	-23.5	-0.27
354	30	Samtools	TrueSeq	953	28	699	282	2.479	691	290	2.383	0.971	0	34.5	1	0.179	-18.5	-0.27	-3.117	0.0320410000000001	342.25	0.0729	9.715689	0.179	-3.117	-18.5	57.6645	-0.27	0.84159	-3.3115	-0.0483300000000001	1	0	1	0	0	0	0.179	-18.5	-0.27	0.179	-18.5	-0.27
355	30	Samtools	TrueSeq	522	12	395	139	2.842	396	138	2.87	0.978	0	40.5	1	0.542	-12.5	-0.27	-2.63	0.293764	156.25	0.0729	6.9169	0.542	-2.63	-12.5	32.875	-0.27	0.7101	-6.775	-0.14634	1	0	1	0	0	0	0.542	-12.5	-0.27	0.542	-12.5	-0.27
356	30	Samtools	TrueSeq	4261	155	3290	1126	2.922	879	3537	0.249	0.965	0	17.5	1	0.622	-35.5	-0.27	-5.251	0.386884	1260.25	0.0729	27.573001	0.622	-5.251	-35.5	186.4105	-0.27	1.41777	-22.081	-0.16794	1	0	1	0	0	0	0.622	-35.5	-0.27	0.622	-35.5	-0.27
357	30	Samtools	TrueSeq	3478	108	2663	923	2.885	585	3001	0.195	0.97	0	18.5	1	0.585	-34.5	-0.27	-5.305	0.342225	1190.25	0.0729	28.143025	0.585	-5.305	-34.5	183.0225	-0.27	1.43235	-20.1825	-0.15795	1	0	1	0	0	0	0.585	-34.5	-0.27	0.585	-34.5	-0.27
358	30	Freebayes	TrueSeq	22351	3458	18008	7801	2.308	16680	9129	1.827	0.866	6.94	9.5	1	0.00800000000000001	-43.5	6.67	-3.673	6.40000000000001e-05	1892.25	44.4889	13.490929	0.00800000000000001	-3.673	-43.5	159.7755	6.67	-24.49891	-0.348	0.05336	0	0	1	0	0	0	0.00800000000000001	-43.5	6.67	0	0	0
359	30	Freebayes	TrueSeq	20763	2873	16616	7020	2.367	15894	7742	2.053	0.878	0	9.5	1	0.0670000000000002	-43.5	-0.27	-3.447	0.00448900000000002	1892.25	0.0729	11.881809	0.0670000000000002	-3.447	-43.5	149.9445	-0.27	0.93069	-2.91450000000001	-0.01809	0	0	1	0	0	0	0.0670000000000002	-43.5	-0.27	0	0	0
360	30	Freebayes	TrueSeq	13951	1114	10916	4149	2.631	10093	4972	2.03	0.926	0	13.5	1	0.331	-39.5	-0.27	-3.47	0.109561	1560.25	0.0729	12.0409	0.331	-3.47	-39.5	137.065	-0.27	0.9369	-13.0745	-0.08937	0	0	1	0	0	0	0.331	-39.5	-0.27	0	0	0
361	30	Freebayes	TrueSeq	7568	307	5785	2090	2.768	5320	2555	2.082	0.961	0	18.5	1	0.468	-34.5	-0.27	-3.418	0.219024	1190.25	0.0729	11.682724	0.468	-3.418	-34.5	117.921	-0.27	0.92286	-16.146	-0.12636	0	0	1	0	0	0	0.468	-34.5	-0.27	0	0	0
362	30	Freebayes	TrueSeq	3822	147	2876	1093	2.631	2762	1207	2.288	0.963	0	23.5	1	0.331	-29.5	-0.27	-3.212	0.109561	870.25	0.0729	10.316944	0.331	-3.212	-29.5	94.754	-0.27	0.86724	-9.7645	-0.08937	0	0	1	0	0	0	0.331	-29.5	-0.27	0	0	0
363	30	Freebayes	TrueSeq	1903	80	1425	558	2.554	1400	583	2.401	0.96	0	29.5	1	0.254	-23.5	-0.27	-3.099	0.064516	552.25	0.0729	9.603801	0.254	-3.099	-23.5	72.8265	-0.27	0.83673	-5.969	-0.06858	0	0	1	0	0	0	0.254	-23.5	-0.27	0	0	0
364	30	Freebayes	TrueSeq	1042	48	764	326	2.344	797	293	2.72	0.956	0	34.5	1	0.044	-18.5	-0.27	-2.78	0.001936	342.25	0.0729	7.7284	0.044	-2.78	-18.5	51.43	-0.27	0.7506	-0.814000000000001	-0.01188	0	0	1	0	0	0	0.044	-18.5	-0.27	0	0	0
365	30	Freebayes	TrueSeq	310	11	226	95	2.379	260	61	4.262	0.966	0	45.5	1	0.0790000000000002	-7.5	-0.27	-1.238	0.00624100000000003	56.25	0.0729	1.532644	0.0790000000000002	-1.238	-7.5	9.285	-0.27	0.33426	-0.592500000000001	-0.0213300000000001	0	0	1	0	0	0	0.0790000000000002	-7.5	-0.27	0	0	0
366	30	Freebayes	TrueSeq	22294	2782	17831	7245	2.461	15947	9129	1.747	0.889	9.14	10.5	1	0.161	-42.5	8.87	-3.753	0.025921	1806.25	78.6769	14.085009	0.161	-3.753	-42.5	159.5025	8.87	-33.28911	-6.8425	1.42807	0	0	1	0	0	0	0.161	-42.5	8.87	0	0	0
367	30	Freebayes	TrueSeq	20706	2213	16441	6478	2.538	15177	7742	1.96	0.903	0	10.5	1	0.238	-42.5	-0.27	-3.54	0.056644	1806.25	0.0729	12.5316	0.238	-3.54	-42.5	150.45	-0.27	0.9558	-10.115	-0.06426	0	0	1	0	0	0	0.238	-42.5	-0.27	0	0	0
368	30	Freebayes	TrueSeq	13923	813	10837	3899	2.779	9764	4972	1.964	0.945	0	14.5	1	0.479	-38.5	-0.27	-3.536	0.229441	1482.25	0.0729	12.503296	0.479	-3.536	-38.5	136.136	-0.27	0.95472	-18.4415	-0.12933	0	0	1	0	0	0	0.479	-38.5	-0.27	0	0	0
369	30	Freebayes	TrueSeq	7559	228	5769	2018	2.859	5232	2555	2.048	0.971	0	19.5	1	0.559	-33.5	-0.27	-3.452	0.312481	1122.25	0.0729	11.916304	0.559	-3.452	-33.5	115.642	-0.27	0.93204	-18.7265	-0.15093	0	0	1	0	0	0	0.559	-33.5	-0.27	0	0	0
370	30	Freebayes	TrueSeq	3814	108	2864	1058	2.707	2715	1207	2.249	0.972	0	23.5	1	0.407	-29.5	-0.27	-3.251	0.165649	870.25	0.0729	10.569001	0.407	-3.251	-29.5	95.9045	-0.27	0.87777	-12.0065	-0.10989	0	0	1	0	0	0	0.407	-29.5	-0.27	0	0	0
371	30	Freebayes	TrueSeq	1899	59	1419	539	2.633	1375	583	2.358	0.97	0	29.5	1	0.333	-23.5	-0.27	-3.142	0.110889	552.25	0.0729	9.872164	0.333	-3.142	-23.5	73.837	-0.27	0.84834	-7.8255	-0.0899100000000001	0	0	1	0	0	0	0.333	-23.5	-0.27	0	0	0
372	30	Freebayes	TrueSeq	1039	35	762	312	2.442	781	293	2.666	0.967	0	34.5	1	0.142	-18.5	-0.27	-2.834	0.0201640000000001	342.25	0.0729	8.031556	0.142	-2.834	-18.5	52.429	-0.27	0.76518	-2.62700000000001	-0.0383400000000001	0	0	1	0	0	0	0.142	-18.5	-0.27	0	0	0
373	30	Freebayes	TrueSeq	308	8	226	90	2.511	255	61	4.18	0.975	0	46.5	1	0.211	-6.5	-0.27	-1.32	0.0445210000000001	42.25	0.0729	1.7424	0.211	-1.32	-6.5	8.58	-0.27	0.3564	-1.3715	-0.0569700000000001	0	0	1	0	0	0	0.211	-6.5	-0.27	0	0	0
374	30	Freebayes	TrueSeq	19218	1058	15045	5231	2.876	11301	8975	1.259	0.948	7.16	11.5	1	0.576	-41.5	6.89	-4.241	0.331776	1722.25	47.4721	17.986081	0.576	-4.241	-41.5	176.0015	6.89	-29.22049	-23.904	3.96864	0	0	1	0	0	0	0.576	-41.5	6.89	0	0	0
375	30	Freebayes	TrueSeq	18025	799	14040	4784	2.935	11092	7732	1.435	0.958	0	12.5	1	0.635	-40.5	-0.27	-4.065	0.403225	1640.25	0.0729	16.524225	0.635	-4.065	-40.5	164.6325	-0.27	1.09755	-25.7175	-0.17145	0	0	1	0	0	0	0.635	-40.5	-0.27	0	0	0
376	30	Freebayes	TrueSeq	13038	425	10059	3404	2.955	8493	4970	1.709	0.968	0	14.5	1	0.655	-38.5	-0.27	-3.791	0.429025	1482.25	0.0729	14.371681	0.655	-3.791	-38.5	145.9535	-0.27	1.02357	-25.2175	-0.17685	0	0	1	0	0	0	0.655	-38.5	-0.27	0	0	0
377	30	Freebayes	TrueSeq	7356	186	5614	1928	2.912	4987	2555	1.952	0.975	0	19.5	1	0.612	-33.5	-0.27	-3.548	0.374544	1122.25	0.0729	12.588304	0.612	-3.548	-33.5	118.858	-0.27	0.95796	-20.502	-0.16524	0	0	1	0	0	0	0.612	-33.5	-0.27	0	0	0
378	30	Freebayes	TrueSeq	3756	91	2821	1026	2.75	2640	1207	2.187	0.976	0	24.5	1	0.45	-28.5	-0.27	-3.313	0.2025	812.25	0.0729	10.975969	0.45	-3.313	-28.5	94.4205	-0.27	0.89451	-12.825	-0.1215	0	0	1	0	0	0	0.45	-28.5	-0.27	0	0	0
379	30	Freebayes	TrueSeq	1879	48	1398	529	2.643	1344	583	2.305	0.975	0	29.5	1	0.343	-23.5	-0.27	-3.195	0.117649	552.25	0.0729	10.208025	0.343	-3.195	-23.5	75.0825	-0.27	0.86265	-8.0605	-0.09261	0	0	1	0	0	0	0.343	-23.5	-0.27	0	0	0
380	30	Freebayes	TrueSeq	1029	29	750	308	2.435	765	293	2.611	0.973	0	34.5	1	0.135	-18.5	-0.27	-2.889	0.0182250000000001	342.25	0.0729	8.346321	0.135	-2.889	-18.5	53.4465	-0.27	0.78003	-2.4975	-0.0364500000000001	0	0	1	0	0	0	0.135	-18.5	-0.27	0	0	0
381	30	Freebayes	TrueSeq	555	12	409	158	2.589	419	148	2.831	0.979	0	40.5	1	0.289	-12.5	-0.27	-2.669	0.0835210000000001	156.25	0.0729	7.123561	0.289	-2.669	-12.5	33.3625	-0.27	0.72063	-3.6125	-0.07803	0	0	1	0	0	0	0.289	-12.5	-0.27	0	0	0
382	30	Freebayes	TrueSeq	12346	634	9709	3271	2.968	5334	7646	0.698	0.951	0.72	13.5	1	0.668	-39.5	0.45	-4.802	0.446224	1560.25	0.2025	23.059204	0.668	-4.802	-39.5	189.679	0.45	-2.1609	-26.386	0.3006	0	0	1	0	0	0	0.668	-39.5	0.45	0	0	0
383	30	Freebayes	TrueSeq	12258	628	9638	3248	2.967	5334	7552	0.706	0.951	0	13.5	1	0.667	-39.5	-0.27	-4.794	0.444889	1560.25	0.0729	22.982436	0.667	-4.794	-39.5	189.363	-0.27	1.29438	-26.3465	-0.18009	0	0	1	0	0	0	0.667	-39.5	-0.27	0	0	0
384	30	Freebayes	TrueSeq	9545	401	7442	2504	2.972	4978	4968	1.002	0.96	0	16.5	1	0.672	-36.5	-0.27	-4.498	0.451584	1332.25	0.0729	20.232004	0.672	-4.498	-36.5	164.177	-0.27	1.21446	-24.528	-0.18144	0	0	1	0	0	0	0.672	-36.5	-0.27	0	0	0
385	30	Freebayes	TrueSeq	6154	177	4722	1609	2.935	3776	2555	1.478	0.972	0	19.5	1	0.635	-33.5	-0.27	-4.022	0.403225	1122.25	0.0729	16.176484	0.635	-4.022	-33.5	134.737	-0.27	1.08594	-21.2725	-0.17145	0	0	1	0	0	0	0.635	-33.5	-0.27	0	0	0
386	30	Freebayes	TrueSeq	3433	86	2584	935	2.764	2312	1207	1.915	0.976	0	24.5	1	0.464	-28.5	-0.27	-3.585	0.215296	812.25	0.0729	12.852225	0.464	-3.585	-28.5	102.1725	-0.27	0.96795	-13.224	-0.12528	0	0	1	0	0	0	0.464	-28.5	-0.27	0	0	0
387	30	Freebayes	TrueSeq	1790	45	1333	502	2.655	1252	583	2.148	0.975	0	29.5	1	0.355	-23.5	-0.27	-3.352	0.126025	552.25	0.0729	11.235904	0.355	-3.352	-23.5	78.772	-0.27	0.90504	-8.3425	-0.09585	0	0	1	0	0	0	0.355	-23.5	-0.27	0	0	0
388	30	Freebayes	TrueSeq	993	27	726	294	2.469	727	293	2.481	0.974	0	34.5	1	0.169	-18.5	-0.27	-3.019	0.028561	342.25	0.0729	9.114361	0.169	-3.019	-18.5	55.8515	-0.27	0.81513	-3.1265	-0.04563	0	0	1	0	0	0	0.169	-18.5	-0.27	0	0	0
389	30	Freebayes	TrueSeq	543	11	404	150	2.693	406	148	2.743	0.98	0	40.5	1	0.393	-12.5	-0.27	-2.757	0.154449	156.25	0.0729	7.601049	0.393	-2.757	-12.5	34.4625	-0.27	0.74439	-4.9125	-0.10611	0	0	1	0	0	0	0.393	-12.5	-0.27	0	0	0
390	30	Freebayes	TrueSeq	2962	111	2264	809	2.799	387	2686	0.144	0.964	0	19.5	1	0.499	-33.5	-0.27	-5.356	0.249001	1122.25	0.0729	28.686736	0.499	-5.356	-33.5	179.426	-0.27	1.44612	-16.7165	-0.13473	0	0	1	0	0	0	0.499	-33.5	-0.27	0	0	0
391	30	Freebayes	TrueSeq	1033	34	781	286	2.731	84	983	0.085	0.968	0	25.5	1	0.431	-27.5	-0.27	-5.415	0.185761	756.25	0.0729	29.322225	0.431	-5.415	-27.5	148.9125	-0.27	1.46205	-11.8525	-0.11637	0	0	1	0	0	0	0.431	-27.5	-0.27	0	0	0
392	30	Freebayes	TrueSeq	366	15	267	114	2.342	28	353	0.079	0.961	0	32.5	1	0.0420000000000003	-20.5	-0.27	-5.421	0.00176400000000002	420.25	0.0729	29.387241	0.0420000000000003	-5.421	-20.5	111.1305	-0.27	1.46367	-0.861000000000005	-0.0113400000000001	0	0	1	0	0	0	0.0420000000000003	-20.5	-0.27	0	0	0
393	150	Samtools	TrueSeq	25087	1786	19381	7492	2.587	17608	9265	1.9	0.934	2.45	32.5	1	0.287	-20.5	2.18	-3.6	0.0823690000000002	420.25	4.7524	12.96	0.287	-3.6	-20.5	73.8	2.18	-7.848	-5.88350000000001	0.625660000000001	1	0	1	0	0	0	0.287	-20.5	2.18	0.287	-20.5	2.18
394	150	Samtools	TrueSeq	24881	1342	19088	7135	2.675	17070	9153	1.865	0.949	0	33.5	1	0.375	-19.5	-0.27	-3.635	0.140625	380.25	0.0729	13.213225	0.375	-3.635	-19.5	70.8825	-0.27	0.98145	-7.3125	-0.10125	1	0	1	0	0	0	0.375	-19.5	-0.27	0.375	-19.5	-0.27
395	150	Samtools	TrueSeq	24423	821	18625	6619	2.814	16296	8948	1.821	0.967	0	36.5	1	0.514	-16.5	-0.27	-3.679	0.264196	272.25	0.0729	13.535041	0.514	-3.679	-16.5	60.7035	-0.27	0.99333	-8.481	-0.13878	1	0	1	0	0	0	0.514	-16.5	-0.27	0.514	-16.5	-0.27
396	150	Samtools	TrueSeq	23816	727	18155	6388	2.842	15832	8711	1.817	0.97	0	42.5	1	0.542	-10.5	-0.27	-3.683	0.293764	110.25	0.0729	13.564489	0.542	-3.683	-10.5	38.6715	-0.27	0.99441	-5.691	-0.14634	1	0	1	0	0	0	0.542	-10.5	-0.27	0.542	-10.5	-0.27
397	150	Samtools	TrueSeq	22953	635	17489	6099	2.868	15214	8374	1.817	0.973	0	46.5	1	0.568	-6.5	-0.27	-3.683	0.322624	42.25	0.0729	13.564489	0.568	-3.683	-6.5	23.9395	-0.27	0.99441	-3.692	-0.15336	1	0	1	0	0	0	0.568	-6.5	-0.27	0.568	-6.5	-0.27
398	150	Samtools	TrueSeq	21651	565	16516	5700	2.898	14373	7843	1.833	0.975	0	49.5	1	0.598	-3.5	-0.27	-3.667	0.357604	12.25	0.0729	13.446889	0.598	-3.667	-3.5	12.8345	-0.27	0.99009	-2.093	-0.16146	1	0	1	0	0	0	0.598	-3.5	-0.27	0.598	-3.5	-0.27
399	150	Samtools	TrueSeq	19889	483	15170	5202	2.916	13256	7116	1.863	0.976	0	52.5	1	0.616	-0.5	-0.27	-3.637	0.379456	0.25	0.0729	13.227769	0.616	-3.637	-0.5	1.8185	-0.27	0.98199	-0.308	-0.16632	1	0	1	0	0	0	0.616	-0.5	-0.27	0.616	-0.5	-0.27
400	150	Samtools	TrueSeq	15532	350	11840	4042	2.929	10551	5331	1.979	0.978	0	58.5	1	0.629	5.5	-0.27	-3.521	0.395641	30.25	0.0729	12.397441	0.629	-3.521	5.5	-19.3655	-0.27	0.95067	3.4595	-0.16983	1	0	1	0	0	0	0.629	5.5	-0.27	0.629	5.5	-0.27
401	150	Samtools	TrueSeq	11242	236	8554	2924	2.925	7859	3619	2.172	0.979	0	66.5	1	0.625	13.5	-0.27	-3.328	0.390625	182.25	0.0729	11.075584	0.625	-3.328	13.5	-44.928	-0.27	0.89856	8.4375	-0.16875	1	0	1	0	0	0	0.625	13.5	-0.27	0.625	13.5	-0.27
402	150	Samtools	TrueSeq	7576	166	5730	2012	2.848	5555	2187	2.54	0.979	0	75.5	1	0.548	22.5	-0.27	-2.96	0.300304	506.25	0.0729	8.7616	0.548	-2.96	22.5	-66.6	-0.27	0.7992	12.33	-0.14796	1	0	1	0	0	0	0.548	22.5	-0.27	0.548	22.5	-0.27
403	150	Samtools	TrueSeq	4940	104	3705	1339	2.767	3762	1282	2.934	0.979	0	85.5	1	0.467	32.5	-0.27	-2.566	0.218089	1056.25	0.0729	6.584356	0.467	-2.566	32.5	-83.395	-0.27	0.69282	15.1775	-0.12609	1	0	1	0	0	0	0.467	32.5	-0.27	0.467	32.5	-0.27
404	150	Samtools	TrueSeq	3225	77	2430	872	2.787	2552	750	3.403	0.977	0	95.5	1	0.487	42.5	-0.27	-2.097	0.237169	1806.25	0.0729	4.397409	0.487	-2.097	42.5	-89.1225	-0.27	0.56619	20.6975	-0.13149	1	0	1	0	0	0	0.487	42.5	-0.27	0.487	42.5	-0.27
405	150	Samtools	TrueSeq	2114	53	1574	593	2.654	1727	440	3.925	0.976	0	106.5	1	0.354	53.5	-0.27	-1.575	0.125316	2862.25	0.0729	2.480625	0.354	-1.575	53.5	-84.2625	-0.27	0.42525	18.939	-0.09558	1	0	1	0	0	0	0.354	53.5	-0.27	0.354	53.5	-0.27
406	150	Samtools	TrueSeq	24935	686	18923	6698	2.825	16362	9259	1.767	0.973	0.73	45.5	1	0.525	-7.5	0.46	-3.733	0.275625	56.25	0.2116	13.935289	0.525	-3.733	-7.5	27.9975	0.46	-1.71718	-3.9375	0.2415	1	0	1	0	0	0	0.525	-7.5	0.46	0.525	-7.5	0.46
407	150	Samtools	TrueSeq	24802	631	18804	6629	2.837	16286	9147	1.78	0.975	0	45.5	1	0.537	-7.5	-0.27	-3.72	0.288369	56.25	0.0729	13.8384	0.537	-3.72	-7.5	27.9	-0.27	1.0044	-4.0275	-0.14499	1	0	1	0	0	0	0.537	-7.5	-0.27	0.537	-7.5	-0.27
408	150	Samtools	TrueSeq	24378	582	18495	6465	2.861	16018	8942	1.791	0.977	0	46.5	1	0.561	-6.5	-0.27	-3.709	0.314721	42.25	0.0729	13.756681	0.561	-3.709	-6.5	24.1085	-0.27	1.00143	-3.6465	-0.15147	1	0	1	0	0	0	0.561	-6.5	-0.27	0.561	-6.5	-0.27
409	150	Samtools	TrueSeq	23784	546	18053	6277	2.876	15625	8705	1.795	0.978	0	47.5	1	0.576	-5.5	-0.27	-3.705	0.331776	30.25	0.0729	13.727025	0.576	-3.705	-5.5	20.3775	-0.27	1.00035	-3.168	-0.15552	1	0	1	0	0	0	0.576	-5.5	-0.27	0.576	-5.5	-0.27
410	150	Samtools	TrueSeq	22926	503	17406	6023	2.89	15059	8370	1.799	0.979	0	48.5	1	0.59	-4.5	-0.27	-3.701	0.3481	20.25	0.0729	13.697401	0.59	-3.701	-4.5	16.6545	-0.27	0.99927	-2.655	-0.1593	1	0	1	0	0	0	0.59	-4.5	-0.27	0.59	-4.5	-0.27
411	150	Samtools	TrueSeq	21627	449	16438	5638	2.916	14236	7840	1.816	0.98	0	49.5	1	0.616	-3.5	-0.27	-3.684	0.379456	12.25	0.0729	13.571856	0.616	-3.684	-3.5	12.894	-0.27	0.99468	-2.156	-0.16632	1	0	1	0	0	0	0.616	-3.5	-0.27	0.616	-3.5	-0.27
412	150	Samtools	TrueSeq	19867	391	15103	5155	2.93	13145	7113	1.848	0.981	0	52.5	1	0.63	-0.5	-0.27	-3.652	0.3969	0.25	0.0729	13.337104	0.63	-3.652	-0.5	1.826	-0.27	0.98604	-0.315	-0.1701	1	0	1	0	0	0	0.63	-0.5	-0.27	0.63	-0.5	-0.27
413	150	Samtools	TrueSeq	15515	282	11795	4002	2.947	10469	5328	1.965	0.982	0	58.5	1	0.647	5.5	-0.27	-3.535	0.418609	30.25	0.0729	12.496225	0.647	-3.535	5.5	-19.4425	-0.27	0.95445	3.5585	-0.17469	1	0	1	0	0	0	0.647	5.5	-0.27	0.647	5.5	-0.27
414	150	Samtools	TrueSeq	11228	187	8522	2893	2.946	7798	3617	2.156	0.984	0	66.5	1	0.646	13.5	-0.27	-3.344	0.417316	182.25	0.0729	11.182336	0.646	-3.344	13.5	-45.144	-0.27	0.90288	8.72100000000001	-0.17442	1	0	1	0	0	0	0.646	13.5	-0.27	0.646	13.5	-0.27
415	150	Samtools	TrueSeq	7565	132	5707	1990	2.868	5511	2186	2.521	0.983	0	75.5	1	0.568	22.5	-0.27	-2.979	0.322624	506.25	0.0729	8.874441	0.568	-2.979	22.5	-67.0275	-0.27	0.80433	12.78	-0.15336	1	0	1	0	0	0	0.568	22.5	-0.27	0.568	22.5	-0.27
416	150	Samtools	TrueSeq	4931	83	3691	1323	2.79	3733	1281	2.914	0.983	0	85.5	1	0.49	32.5	-0.27	-2.586	0.2401	1056.25	0.0729	6.687396	0.49	-2.586	32.5	-84.045	-0.27	0.69822	15.925	-0.1323	1	0	1	0	0	0	0.49	32.5	-0.27	0.49	32.5	-0.27
417	150	Samtools	TrueSeq	3218	63	2418	863	2.802	2531	750	3.375	0.981	0	95.5	1	0.502	42.5	-0.27	-2.125	0.252004	1806.25	0.0729	4.515625	0.502	-2.125	42.5	-90.3125	-0.27	0.57375	21.335	-0.13554	1	0	1	0	0	0	0.502	42.5	-0.27	0.502	42.5	-0.27
418	150	Samtools	TrueSeq	2108	46	1566	588	2.663	1714	440	3.895	0.979	0	106.5	1	0.363	53.5	-0.27	-1.605	0.131769	2862.25	0.0729	2.576025	0.363	-1.605	53.5	-85.8675	-0.27	0.43335	19.4205	-0.09801	1	0	1	0	0	0	0.363	53.5	-0.27	0.363	53.5	-0.27
419	150	Samtools	TrueSeq	24705	515	18702	6518	2.869	16021	9199	1.742	0.98	0.29	46.5	1	0.569	-6.5	0.02	-3.758	0.323761	42.25	0.000399999999999999	14.122564	0.569	-3.758	-6.5	24.427	0.02	-0.0751599999999999	-3.6985	0.01138	1	0	1	0	0	0	0.569	-6.5	0.02	0.569	-6.5	0.02
420	150	Samtools	TrueSeq	24287	484	18402	6369	2.889	15837	8934	1.773	0.98	0	46.5	1	0.589	-6.5	-0.27	-3.727	0.346921	42.25	0.0729	13.890529	0.589	-3.727	-6.5	24.2255	-0.27	1.00629	-3.8285	-0.15903	1	0	1	0	0	0	0.589	-6.5	-0.27	0.589	-6.5	-0.27
421	150	Samtools	TrueSeq	23727	457	17984	6200	2.901	15486	8698	1.78	0.981	0	47.5	1	0.601	-5.5	-0.27	-3.72	0.361201	30.25	0.0729	13.8384	0.601	-3.72	-5.5	20.46	-0.27	1.0044	-3.3055	-0.16227	1	0	1	0	0	0	0.601	-5.5	-0.27	0.601	-5.5	-0.27
422	150	Samtools	TrueSeq	22890	426	17355	5961	2.911	14952	8364	1.788	0.982	0	48.5	1	0.611	-4.5	-0.27	-3.712	0.373321	20.25	0.0729	13.778944	0.611	-3.712	-4.5	16.704	-0.27	1.00224	-2.7495	-0.16497	1	0	1	0	0	0	0.611	-4.5	-0.27	0.611	-4.5	-0.27
423	150	Samtools	TrueSeq	21597	381	16396	5582	2.937	14144	7834	1.805	0.983	0	49.5	1	0.637	-3.5	-0.27	-3.695	0.405769	12.25	0.0729	13.653025	0.637	-3.695	-3.5	12.9325	-0.27	0.99765	-2.2295	-0.17199	1	0	1	0	0	0	0.637	-3.5	-0.27	0.637	-3.5	-0.27
424	150	Samtools	TrueSeq	19839	331	15066	5104	2.952	13061	7109	1.837	0.984	0	52.5	1	0.652	-0.5	-0.27	-3.663	0.425104	0.25	0.0729	13.417569	0.652	-3.663	-0.5	1.8315	-0.27	0.98901	-0.326	-0.17604	1	0	1	0	0	0	0.652	-0.5	-0.27	0.652	-0.5	-0.27
425	150	Samtools	TrueSeq	15497	234	11769	3962	2.97	10406	5325	1.954	0.985	0	58.5	1	0.67	5.5	-0.27	-3.546	0.448900000000001	30.25	0.0729	12.574116	0.67	-3.546	5.5	-19.503	-0.27	0.95742	3.685	-0.1809	1	0	1	0	0	0	0.67	5.5	-0.27	0.67	5.5	-0.27
426	150	Samtools	TrueSeq	11212	157	8506	2863	2.971	7755	3614	2.146	0.986	0	66.5	1	0.671	13.5	-0.27	-3.354	0.450241	182.25	0.0729	11.249316	0.671	-3.354	13.5	-45.279	-0.27	0.90558	9.0585	-0.18117	1	0	1	0	0	0	0.671	13.5	-0.27	0.671	13.5	-0.27
427	150	Samtools	TrueSeq	7551	105	5693	1963	2.9	5473	2183	2.507	0.986	0	75.5	1	0.6	22.5	-0.27	-2.993	0.36	506.25	0.0729	8.958049	0.6	-2.993	22.5	-67.3425	-0.27	0.80811	13.5	-0.162	1	0	1	0	0	0	0.6	22.5	-0.27	0.6	22.5	-0.27
428	150	Samtools	TrueSeq	4919	60	3679	1300	2.83	3700	1279	2.893	0.988	0	85.5	1	0.53	32.5	-0.27	-2.607	0.2809	1056.25	0.0729	6.796449	0.53	-2.607	32.5	-84.7275	-0.27	0.70389	17.225	-0.1431	1	0	1	0	0	0	0.53	32.5	-0.27	0.53	32.5	-0.27
429	150	Samtools	TrueSeq	3209	46	2408	847	2.843	2506	749	3.346	0.986	0	95.5	1	0.543	42.5	-0.27	-2.154	0.294849	1806.25	0.0729	4.639716	0.543	-2.154	42.5	-91.545	-0.27	0.58158	23.0775	-0.14661	1	0	1	0	0	0	0.543	42.5	-0.27	0.543	42.5	-0.27
430	150	Samtools	TrueSeq	2101	32	1559	574	2.716	1694	439	3.859	0.985	0	106.5	1	0.416	53.5	-0.27	-1.641	0.173056	2862.25	0.0729	2.692881	0.416	-1.641	53.5	-87.7935	-0.27	0.44307	22.256	-0.11232	1	0	1	0	0	0	0.416	53.5	-0.27	0.416	53.5	-0.27
431	150	Samtools	TrueSeq	1388	26	1039	375	2.771	1161	253	4.589	0.982	0	116.5	1	0.471	63.5	-0.27	-0.911	0.221841	4032.25	0.0729	0.829920999999999	0.471	-0.911	63.5	-57.8485	-0.27	0.24597	29.9085	-0.12717	1	0	1	0	0	0	0.471	63.5	-0.27	0.471	63.5	-0.27
432	150	Samtools	TrueSeq	22850	431	17343	5938	2.921	14304	8977	1.593	0.981	0	47.5	1	0.621	-5.5	-0.27	-3.907	0.385641	30.25	0.0729	15.264649	0.621	-3.907	-5.5	21.4885	-0.27	1.05489	-3.4155	-0.16767	1	0	1	0	0	0	0.621	-5.5	-0.27	0.621	-5.5	-0.27
433	150	Samtools	TrueSeq	22498	409	17085	5822	2.935	14241	8666	1.643	0.982	0	48.5	1	0.635	-4.5	-0.27	-3.857	0.403225	20.25	0.0729	14.876449	0.635	-3.857	-4.5	17.3565	-0.27	1.04139	-2.8575	-0.17145	1	0	1	0	0	0	0.635	-4.5	-0.27	0.635	-4.5	-0.27
434	150	Samtools	TrueSeq	21978	386	16690	5674	2.941	14027	8337	1.682	0.983	0	49.5	1	0.641	-3.5	-0.27	-3.818	0.410881	12.25	0.0729	14.577124	0.641	-3.818	-3.5	13.363	-0.27	1.03086	-2.2435	-0.17307	1	0	1	0	0	0	0.641	-3.5	-0.27	0.641	-3.5	-0.27
435	150	Samtools	TrueSeq	20991	343	15950	5384	2.962	13523	7811	1.731	0.984	0	50.5	1	0.662	-2.5	-0.27	-3.769	0.438244	6.25	0.0729	14.205361	0.662	-3.769	-2.5	9.4225	-0.27	1.01763	-1.655	-0.17874	1	0	1	0	0	0	0.662	-2.5	-0.27	0.662	-2.5	-0.27
436	150	Samtools	TrueSeq	19413	301	14760	4954	2.979	12625	7089	1.781	0.985	0	52.5	1	0.679	-0.5	-0.27	-3.719	0.461041	0.25	0.0729	13.830961	0.679	-3.719	-0.5	1.8595	-0.27	1.00413	-0.3395	-0.18333	1	0	1	0	0	0	0.679	-0.5	-0.27	0.679	-0.5	-0.27
437	150	Samtools	TrueSeq	15308	215	11621	3902	2.978	10214	5309	1.924	0.986	0	58.5	1	0.678	5.5	-0.27	-3.576	0.459684000000001	30.25	0.0729	12.787776	0.678	-3.576	5.5	-19.668	-0.27	0.96552	3.729	-0.18306	1	0	1	0	0	0	0.678	5.5	-0.27	0.678	5.5	-0.27
438	150	Samtools	TrueSeq	11095	142	8415	2822	2.982	7637	3600	2.121	0.987	0	66.5	1	0.682	13.5	-0.27	-3.379	0.465124000000001	182.25	0.0729	11.417641	0.682	-3.379	13.5	-45.6165	-0.27	0.91233	9.207	-0.18414	1	0	1	0	0	0	0.682	13.5	-0.27	0.682	13.5	-0.27
439	150	Samtools	TrueSeq	7469	92	5630	1931	2.916	5388	2173	2.48	0.988	0	75.5	1	0.616	22.5	-0.27	-3.02	0.379456	506.25	0.0729	9.1204	0.616	-3.02	22.5	-67.95	-0.27	0.8154	13.86	-0.16632	1	0	1	0	0	0	0.616	22.5	-0.27	0.616	22.5	-0.27
440	150	Samtools	TrueSeq	4853	52	3632	1273	2.853	3633	1272	2.856	0.989	0	85.5	1	0.553	32.5	-0.27	-2.644	0.305809	1056.25	0.0729	6.990736	0.553	-2.644	32.5	-85.93	-0.27	0.71388	17.9725	-0.14931	1	0	1	0	0	0	0.553	32.5	-0.27	0.553	32.5	-0.27
441	150	Samtools	TrueSeq	3151	39	2369	821	2.886	2448	742	3.299	0.988	0	95.5	1	0.586	42.5	-0.27	-2.201	0.343396	1806.25	0.0729	4.844401	0.586	-2.201	42.5	-93.5425	-0.27	0.59427	24.905	-0.15822	1	0	1	0	0	0	0.586	42.5	-0.27	0.586	42.5	-0.27
442	150	Samtools	TrueSeq	2054	28	1528	554	2.758	1648	434	3.797	0.987	0	106.5	1	0.458	53.5	-0.27	-1.703	0.209764	2862.25	0.0729	2.900209	0.458	-1.703	53.5	-91.1105	-0.27	0.45981	24.503	-0.12366	1	0	1	0	0	0	0.458	53.5	-0.27	0.458	53.5	-0.27
443	150	Samtools	TrueSeq	1354	23	1015	362	2.804	1129	248	4.552	0.983	0	116.5	1	0.504	63.5	-0.27	-0.948	0.254016	4032.25	0.0729	0.898704000000001	0.504	-0.948	63.5	-60.198	-0.27	0.25596	32.004	-0.13608	1	0	1	0	0	0	0.504	63.5	-0.27	0.504	63.5	-0.27
444	150	Samtools	TrueSeq	18532	339	14133	4738	2.983	10450	8421	1.241	0.982	0	52.5	1	0.683	-0.5	-0.27	-4.259	0.466489	0.25	0.0729	18.139081	0.683	-4.259	-0.5	2.1295	-0.27	1.14993	-0.3415	-0.18441	1	0	1	0	0	0	0.683	-0.5	-0.27	0.683	-0.5	-0.27
445	150	Samtools	TrueSeq	17730	326	13538	4518	2.996	9746	8310	1.173	0.982	0	53.5	1	0.696	0.5	-0.27	-4.327	0.484416	0.25	0.0729	18.722929	0.696	-4.327	0.5	-2.1635	-0.27	1.16829	0.348	-0.18792	1	0	1	0	0	0	0.696	0.5	-0.27	0.696	0.5	-0.27
446	150	Samtools	TrueSeq	17406	322	13287	4441	2.992	9473	8255	1.148	0.982	0	53.5	1	0.692	0.5	-0.27	-4.352	0.478864	0.25	0.0729	18.939904	0.692	-4.352	0.5	-2.176	-0.27	1.17504	0.346	-0.18684	1	0	1	0	0	0	0.692	0.5	-0.27	0.692	0.5	-0.27
447	150	Freebayes	TrueSeq	25193	1402	19272	7323	2.632	17142	9453	1.813	0.947	1.25	43.5	1	0.332	-9.5	0.98	-3.687	0.110224	90.25	0.9604	13.593969	0.332	-3.687	-9.5	35.0265	0.98	-3.61326	-3.154	0.32536	0	0	1	0	0	0	0.332	-9.5	0.98	0	0	0
448	150	Freebayes	TrueSeq	25032	1262	19117	7177	2.664	17035	9259	1.84	0.952	0	43.5	1	0.364	-9.5	-0.27	-3.66	0.132496	90.25	0.0729	13.3956	0.364	-3.66	-9.5	34.77	-0.27	0.9882	-3.458	-0.0982800000000001	0	0	1	0	0	0	0.364	-9.5	-0.27	0	0	0
449	150	Freebayes	TrueSeq	24568	932	18686	6814	2.742	16456	9044	1.82	0.963	0	45.5	1	0.442	-7.5	-0.27	-3.68	0.195364	56.25	0.0729	13.5424	0.442	-3.68	-7.5	27.6	-0.27	0.9936	-3.315	-0.11934	0	0	1	0	0	0	0.442	-7.5	-0.27	0	0	0
450	150	Freebayes	TrueSeq	23960	743	18189	6514	2.792	15900	8803	1.806	0.97	0	47.5	1	0.492	-5.5	-0.27	-3.694	0.242064	30.25	0.0729	13.645636	0.492	-3.694	-5.5	20.317	-0.27	0.99738	-2.706	-0.13284	0	0	1	0	0	0	0.492	-5.5	-0.27	0	0	0
451	150	Freebayes	TrueSeq	23102	628	17510	6220	2.815	15262	8468	1.802	0.974	0	48.5	1	0.515	-4.5	-0.27	-3.698	0.265225	20.25	0.0729	13.675204	0.515	-3.698	-4.5	16.641	-0.27	0.99846	-2.3175	-0.13905	0	0	1	0	0	0	0.515	-4.5	-0.27	0	0	0
452	150	Freebayes	TrueSeq	21795	558	16536	5817	2.843	14425	7928	1.82	0.975	0	50.5	1	0.543	-2.5	-0.27	-3.68	0.294849	6.25	0.0729	13.5424	0.543	-3.68	-2.5	9.2	-0.27	0.9936	-1.3575	-0.14661	0	0	1	0	0	0	0.543	-2.5	-0.27	0	0	0
453	150	Freebayes	TrueSeq	20031	497	15207	5321	2.858	13329	7199	1.852	0.976	0	52.5	1	0.558	-0.5	-0.27	-3.648	0.311364	0.25	0.0729	13.307904	0.558	-3.648	-0.5	1.824	-0.27	0.98496	-0.279	-0.15066	0	0	1	0	0	0	0.558	-0.5	-0.27	0	0	0
454	150	Freebayes	TrueSeq	15656	381	11890	4147	2.867	10637	5400	1.97	0.976	0	58.5	1	0.567	5.5	-0.27	-3.53	0.321489	30.25	0.0729	12.4609	0.567	-3.53	5.5	-19.415	-0.27	0.9531	3.1185	-0.15309	0	0	1	0	0	0	0.567	5.5	-0.27	0	0	0
455	150	Freebayes	TrueSeq	11343	279	8604	3018	2.851	7958	3664	2.172	0.976	0	66.5	1	0.551	13.5	-0.27	-3.328	0.303601	182.25	0.0729	11.075584	0.551	-3.328	13.5	-44.928	-0.27	0.89856	7.4385	-0.14877	0	0	1	0	0	0	0.551	13.5	-0.27	0	0	0
456	150	Freebayes	TrueSeq	7631	211	5771	2071	2.787	5624	2218	2.536	0.973	0	75.5	1	0.487	22.5	-0.27	-2.964	0.237169	506.25	0.0729	8.785296	0.487	-2.964	22.5	-66.69	-0.27	0.80028	10.9575	-0.13149	0	0	1	0	0	0	0.487	22.5	-0.27	0	0	0
457	150	Freebayes	TrueSeq	4982	147	3748	1381	2.714	3828	1301	2.942	0.971	0	86.5	1	0.414	33.5	-0.27	-2.558	0.171396	1122.25	0.0729	6.543364	0.414	-2.558	33.5	-85.693	-0.27	0.69066	13.869	-0.11178	0	0	1	0	0	0	0.414	33.5	-0.27	0	0	0
458	150	Freebayes	TrueSeq	3221	107	2433	895	2.718	2577	751	3.431	0.968	0	96.5	1	0.418	43.5	-0.27	-2.069	0.174724	1892.25	0.0729	4.280761	0.418	-2.069	43.5	-90.0015	-0.27	0.55863	18.183	-0.11286	0	0	1	0	0	0	0.418	43.5	-0.27	0	0	0
459	150	Freebayes	TrueSeq	2097	82	1570	609	2.578	1745	434	4.021	0.962	0	106.5	1	0.278	53.5	-0.27	-1.479	0.077284	2862.25	0.0729	2.187441	0.278	-1.479	53.5	-79.1265	-0.27	0.39933	14.873	-0.07506	0	0	1	0	0	0	0.278	53.5	-0.27	0	0	0
460	150	Freebayes	TrueSeq	25174	1150	19202	7122	2.696	16871	9453	1.785	0.956	1.33	45.5	1	0.396	-7.5	1.06	-3.715	0.156816	56.25	1.1236	13.801225	0.396	-3.715	-7.5	27.8625	1.06	-3.9379	-2.97	0.41976	0	0	1	0	0	0	0.396	-7.5	1.06	0	0	0
461	150	Freebayes	TrueSeq	25013	1012	19049	6976	2.731	16766	9259	1.811	0.961	0	45.5	1	0.431	-7.5	-0.27	-3.689	0.185761	56.25	0.0729	13.608721	0.431	-3.689	-7.5	27.6675	-0.27	0.99603	-3.2325	-0.11637	0	0	1	0	0	0	0.431	-7.5	-0.27	0	0	0
462	150	Freebayes	TrueSeq	24554	741	18636	6659	2.799	16251	9044	1.797	0.971	0	46.5	1	0.499	-6.5	-0.27	-3.703	0.249001	42.25	0.0729	13.712209	0.499	-3.703	-6.5	24.0695	-0.27	0.99981	-3.2435	-0.13473	0	0	1	0	0	0	0.499	-6.5	-0.27	0	0	0
463	150	Freebayes	TrueSeq	23951	585	18153	6383	2.844	15733	8803	1.787	0.976	0	47.5	1	0.544	-5.5	-0.27	-3.713	0.295936	30.25	0.0729	13.786369	0.544	-3.713	-5.5	20.4215	-0.27	1.00251	-2.992	-0.14688	0	0	1	0	0	0	0.544	-5.5	-0.27	0	0	0
464	150	Freebayes	TrueSeq	23094	488	17478	6104	2.863	15114	8468	1.785	0.979	0	48.5	1	0.563	-4.5	-0.27	-3.715	0.316969	20.25	0.0729	13.801225	0.563	-3.715	-4.5	16.7175	-0.27	1.00305	-2.5335	-0.15201	0	0	1	0	0	0	0.563	-4.5	-0.27	0	0	0
465	150	Freebayes	TrueSeq	21788	428	16509	5707	2.893	14288	7928	1.802	0.981	0	50.5	1	0.593	-2.5	-0.27	-3.698	0.351649	6.25	0.0729	13.675204	0.593	-3.698	-2.5	9.245	-0.27	0.99846	-1.4825	-0.16011	0	0	1	0	0	0	0.593	-2.5	-0.27	0	0	0
466	150	Freebayes	TrueSeq	20025	374	15184	5215	2.912	13200	7199	1.834	0.982	0	52.5	1	0.612	-0.5	-0.27	-3.666	0.374544	0.25	0.0729	13.439556	0.612	-3.666	-0.5	1.833	-0.27	0.98982	-0.306	-0.16524	0	0	1	0	0	0	0.612	-0.5	-0.27	0	0	0
467	150	Freebayes	TrueSeq	15652	277	11873	4056	2.927	10529	5400	1.95	0.983	0	58.5	1	0.627	5.5	-0.27	-3.55	0.393129	30.25	0.0729	12.6025	0.627	-3.55	5.5	-19.525	-0.27	0.9585	3.4485	-0.16929	0	0	1	0	0	0	0.627	5.5	-0.27	0	0	0
468	150	Freebayes	TrueSeq	11340	194	8591	2943	2.919	7870	3664	2.148	0.983	0	66.5	1	0.619	13.5	-0.27	-3.352	0.383161	182.25	0.0729	11.235904	0.619	-3.352	13.5	-45.252	-0.27	0.90504	8.3565	-0.16713	0	0	1	0	0	0	0.619	13.5	-0.27	0	0	0
469	150	Freebayes	TrueSeq	7629	143	5760	2012	2.863	5554	2218	2.504	0.982	0	75.5	1	0.563	22.5	-0.27	-2.996	0.316969	506.25	0.0729	8.976016	0.563	-2.996	22.5	-67.41	-0.27	0.80892	12.6675	-0.15201	0	0	1	0	0	0	0.563	22.5	-0.27	0	0	0
470	150	Freebayes	TrueSeq	4980	100	3741	1339	2.794	3779	1301	2.905	0.98	0	84.5	1	0.494	31.5	-0.27	-2.595	0.244036	992.25	0.0729	6.734025	0.494	-2.595	31.5	-81.7425	-0.27	0.70065	15.561	-0.13338	0	0	1	0	0	0	0.494	31.5	-0.27	0	0	0
471	150	Freebayes	TrueSeq	3220	79	2428	871	2.788	2548	751	3.393	0.976	0	95.5	1	0.488	42.5	-0.27	-2.107	0.238144	1806.25	0.0729	4.439449	0.488	-2.107	42.5	-89.5475	-0.27	0.56889	20.74	-0.13176	0	0	1	0	0	0	0.488	42.5	-0.27	0	0	0
472	150	Freebayes	TrueSeq	2096	58	1566	588	2.663	1720	434	3.963	0.973	0	105.5	1	0.363	52.5	-0.27	-1.537	0.131769	2756.25	0.0729	2.362369	0.363	-1.537	52.5	-80.6925	-0.27	0.41499	19.0575	-0.09801	0	0	1	0	0	0	0.363	52.5	-0.27	0	0	0
473	150	Freebayes	TrueSeq	24846	655	18819	6682	2.816	16102	9399	1.713	0.974	0.65	46.5	1	0.516	-6.5	0.38	-3.787	0.266256	42.25	0.1444	14.341369	0.516	-3.787	-6.5	24.6155	0.38	-1.43906	-3.354	0.19608	0	0	1	0	0	0	0.516	-6.5	0.38	0	0	0
474	150	Freebayes	TrueSeq	24396	541	18466	6471	2.854	15893	9044	1.757	0.978	0	46.5	1	0.554	-6.5	-0.27	-3.743	0.306916	42.25	0.0729	14.010049	0.554	-3.743	-6.5	24.3295	-0.27	1.01061	-3.601	-0.14958	0	0	1	0	0	0	0.554	-6.5	-0.27	0	0	0
475	150	Freebayes	TrueSeq	23861	483	18058	6286	2.873	15541	8803	1.765	0.98	0	47.5	1	0.573	-5.5	-0.27	-3.735	0.328329	30.25	0.0729	13.950225	0.573	-3.735	-5.5	20.5425	-0.27	1.00845	-3.1515	-0.15471	0	0	1	0	0	0	0.573	-5.5	-0.27	0	0	0
476	150	Freebayes	TrueSeq	23037	434	17425	6046	2.882	15003	8468	1.772	0.982	0	48.5	1	0.582	-4.5	-0.27	-3.728	0.338724	20.25	0.0729	13.897984	0.582	-3.728	-4.5	16.776	-0.27	1.00656	-2.619	-0.15714	0	0	1	0	0	0	0.582	-4.5	-0.27	0	0	0
477	150	Freebayes	TrueSeq	21744	389	16469	5664	2.908	14205	7928	1.792	0.982	0	50.5	1	0.608	-2.5	-0.27	-3.708	0.369664	6.25	0.0729	13.749264	0.608	-3.708	-2.5	9.27	-0.27	1.00116	-1.52	-0.16416	0	0	1	0	0	0	0.608	-2.5	-0.27	0	0	0
478	150	Freebayes	TrueSeq	19994	345	15155	5184	2.923	13140	7199	1.825	0.983	0	52.5	1	0.623	-0.5	-0.27	-3.675	0.388129	0.25	0.0729	13.505625	0.623	-3.675	-0.5	1.8375	-0.27	0.99225	-0.3115	-0.16821	0	0	1	0	0	0	0.623	-0.5	-0.27	0	0	0
479	150	Freebayes	TrueSeq	15637	258	11858	4037	2.937	10495	5400	1.944	0.984	0	58.5	1	0.637	5.5	-0.27	-3.556	0.405769	30.25	0.0729	12.645136	0.637	-3.556	5.5	-19.558	-0.27	0.96012	3.5035	-0.17199	0	0	1	0	0	0	0.637	5.5	-0.27	0	0	0
480	150	Freebayes	TrueSeq	11327	184	8577	2934	2.923	7847	3664	2.142	0.984	0	66.5	1	0.623	13.5	-0.27	-3.358	0.388129	182.25	0.0729	11.276164	0.623	-3.358	13.5	-45.333	-0.27	0.90666	8.4105	-0.16821	0	0	1	0	0	0	0.623	13.5	-0.27	0	0	0
481	150	Freebayes	TrueSeq	7621	137	5751	2007	2.865	5540	2218	2.498	0.982	0	75.5	1	0.565	22.5	-0.27	-3.002	0.319225	506.25	0.0729	9.012004	0.565	-3.002	22.5	-67.545	-0.27	0.81054	12.7125	-0.15255	0	0	1	0	0	0	0.565	22.5	-0.27	0	0	0
482	150	Freebayes	TrueSeq	4973	95	3733	1335	2.796	3767	1301	2.895	0.981	0	84.5	1	0.496	31.5	-0.27	-2.605	0.246016	992.25	0.0729	6.786025	0.496	-2.605	31.5	-82.0575	-0.27	0.70335	15.624	-0.13392	0	0	1	0	0	0	0.496	31.5	-0.27	0	0	0
483	150	Freebayes	TrueSeq	3214	74	2421	867	2.792	2537	751	3.378	0.977	0	95.5	1	0.492	42.5	-0.27	-2.122	0.242064	1806.25	0.0729	4.502884	0.492	-2.122	42.5	-90.185	-0.27	0.57294	20.91	-0.13284	0	0	1	0	0	0	0.492	42.5	-0.27	0	0	0
484	150	Freebayes	TrueSeq	2090	53	1559	584	2.67	1709	434	3.938	0.975	0	105.5	1	0.37	52.5	-0.27	-1.562	0.1369	2756.25	0.0729	2.439844	0.37	-1.562	52.5	-82.005	-0.27	0.42174	19.425	-0.0999	0	0	1	0	0	0	0.37	52.5	-0.27	0	0	0
485	150	Freebayes	TrueSeq	1377	38	1033	382	2.704	1166	249	4.683	0.973	0	116.5	1	0.404	63.5	-0.27	-0.817	0.163216	4032.25	0.0729	0.667489	0.404	-0.817	63.5	-51.8795	-0.27	0.22059	25.654	-0.10908	0	0	1	0	0	0	0.404	63.5	-0.27	0	0	0
486	150	Freebayes	TrueSeq	924	24	687	261	2.632	802	146	5.493	0.975	0	126.5	1	0.332	73.5	-0.27	-0.00699999999999967	0.110224	5402.25	0.0729	4.89999999999954e-05	0.332	-0.00699999999999967	73.5	-0.514499999999976	-0.27	0.00188999999999991	24.402	-0.0896400000000001	0	0	1	0	0	0	0.332	73.5	-0.27	0	0	0
487	150	Freebayes	TrueSeq	23823	476	18037	6262	2.88	15076	9223	1.635	0.98	0.01	47.5	1	0.58	-5.5	-0.26	-3.865	0.3364	30.25	0.0676	14.938225	0.58	-3.865	-5.5	21.2575	-0.26	1.0049	-3.19	-0.1508	0	0	1	0	0	0	0.58	-5.5	-0.26	0	0	0
488	150	Freebayes	TrueSeq	23312	429	17649	6092	2.897	14939	8802	1.697	0.982	0	48.5	1	0.597	-4.5	-0.27	-3.803	0.356409	20.25	0.0729	14.462809	0.597	-3.803	-4.5	17.1135	-0.27	1.02681	-2.6865	-0.16119	0	0	1	0	0	0	0.597	-4.5	-0.27	0	0	0
489	150	Freebayes	TrueSeq	22680	396	17159	5917	2.9	14609	8467	1.725	0.983	0	48.5	1	0.6	-4.5	-0.27	-3.775	0.36	20.25	0.0729	14.250625	0.6	-3.775	-4.5	16.9875	-0.27	1.01925	-2.7	-0.162	0	0	1	0	0	0	0.6	-4.5	-0.27	0	0	0
490	150	Freebayes	TrueSeq	21542	361	16317	5586	2.921	13975	7928	1.763	0.984	0	50.5	1	0.621	-2.5	-0.27	-3.737	0.385641	6.25	0.0729	13.965169	0.621	-3.737	-2.5	9.3425	-0.27	1.00899	-1.5525	-0.16767	0	0	1	0	0	0	0.621	-2.5	-0.27	0	0	0
491	150	Freebayes	TrueSeq	19865	323	15064	5124	2.94	12989	7199	1.804	0.984	0	52.5	1	0.64	-0.5	-0.27	-3.696	0.4096	0.25	0.0729	13.660416	0.64	-3.696	-0.5	1.848	-0.27	0.99792	-0.32	-0.1728	0	0	1	0	0	0	0.64	-0.5	-0.27	0	0	0
492	150	Freebayes	TrueSeq	15583	243	11815	4011	2.946	10426	5400	1.931	0.985	0	58.5	1	0.646	5.5	-0.27	-3.569	0.417316	30.25	0.0729	12.737761	0.646	-3.569	5.5	-19.6295	-0.27	0.96363	3.553	-0.17442	0	0	1	0	0	0	0.646	5.5	-0.27	0	0	0
493	150	Freebayes	TrueSeq	11299	170	8553	2916	2.933	7805	3664	2.13	0.985	0	66.5	1	0.633	13.5	-0.27	-3.37	0.400689	182.25	0.0729	11.3569	0.633	-3.37	13.5	-45.495	-0.27	0.9099	8.5455	-0.17091	0	0	1	0	0	0	0.633	13.5	-0.27	0	0	0
494	150	Freebayes	TrueSeq	7601	127	5734	1994	2.876	5510	2218	2.484	0.984	0	75.5	1	0.576	22.5	-0.27	-3.016	0.331776	506.25	0.0729	9.096256	0.576	-3.016	22.5	-67.86	-0.27	0.81432	12.96	-0.15552	0	0	1	0	0	0	0.576	22.5	-0.27	0	0	0
495	150	Freebayes	TrueSeq	4957	87	3722	1322	2.815	3743	1301	2.877	0.983	0	84.5	1	0.515	31.5	-0.27	-2.623	0.265225	992.25	0.0729	6.880129	0.515	-2.623	31.5	-82.6245	-0.27	0.70821	16.2225	-0.13905	0	0	1	0	0	0	0.515	31.5	-0.27	0	0	0
496	150	Freebayes	TrueSeq	3202	67	2413	856	2.819	2518	751	3.353	0.98	0	95.5	1	0.519	42.5	-0.27	-2.147	0.269361	1806.25	0.0729	4.609609	0.519	-2.147	42.5	-91.2475	-0.27	0.57969	22.0575	-0.14013	0	0	1	0	0	0	0.519	42.5	-0.27	0	0	0
497	150	Freebayes	TrueSeq	2080	51	1554	577	2.693	1697	434	3.91	0.976	0	105.5	1	0.393	52.5	-0.27	-1.59	0.154449	2756.25	0.0729	2.5281	0.393	-1.59	52.5	-83.475	-0.27	0.4293	20.6325	-0.10611	0	0	1	0	0	0	0.393	52.5	-0.27	0	0	0
498	150	Freebayes	TrueSeq	1368	37	1028	377	2.727	1156	249	4.643	0.974	0	116.5	1	0.427	63.5	-0.27	-0.857	0.182329	4032.25	0.0729	0.734449	0.427	-0.857	63.5	-54.4195	-0.27	0.23139	27.1145	-0.11529	0	0	1	0	0	0	0.427	63.5	-0.27	0	0	0
499	150	Freebayes	TrueSeq	920	23	685	258	2.655	797	146	5.459	0.976	0	126.5	1	0.355	73.5	-0.27	-0.0410000000000004	0.126025	5402.25	0.0729	0.00168100000000003	0.355	-0.0410000000000004	73.5	-3.01350000000003	-0.27	0.0110700000000001	26.0925	-0.09585	0	0	1	0	0	0	0.355	73.5	-0.27	0	0	0
500	150	Freebayes	TrueSeq	18176	352	13841	4687	2.953	9750	8778	1.111	0.981	0	53.5	1	0.653	0.5	-0.27	-4.389	0.426409	0.25	0.0729	19.263321	0.653	-4.389	0.5	-2.1945	-0.27	1.18503	0.3265	-0.17631	0	0	1	0	0	0	0.653	0.5	-0.27	0	0	0
501	150	Freebayes	TrueSeq	13739	280	10422	3597	2.897	5805	8214	0.707	0.98	0	58.5	1	0.597	5.5	-0.27	-4.793	0.356409	30.25	0.0729	22.972849	0.597	-4.793	5.5	-26.3615	-0.27	1.29411	3.2835	-0.16119	0	0	1	0	0	0	0.597	5.5	-0.27	0	0	0
502	150	Freebayes	TrueSeq	10285	222	7864	2643	2.975	3214	7293	0.441	0.979	0	58.5	1	0.675	5.5	-0.27	-5.059	0.455625	30.25	0.0729	25.593481	0.675	-5.059	5.5	-27.8245	-0.27	1.36593	3.7125	-0.18225	0	0	1	0	0	0	0.675	5.5	-0.27	0	0	0
