# Supplementary material for: A framework for the estimation of the proportion of true discoveries in single nucleotide variant detection studies for human data
Source: PLoS One. 2018 Apr 25;13(4):e0196058. doi: 10.1371/journal.pone.0196058 (PMC5918994; doi:10.1371/journal.pone.0196058)
Supplement: S1 File — R code to reproduce Figs 1–8 and Tables 1 and 2. (R) [file pone.0196058.s003.R]

### Step 1.
# This script requires that you install and load the following packages:

library(ggplot2)
library(gamlss)
library(foreach)
library(doParallel)

# Parallel computing is used to obtain the leave-one-out prediction values for the four
# models fitted below. Set the number of threads to use, which should be equal to the
# number of logical processors on your machine. For a regular desktop, setting this value
# to 8 should work fine. 

registerDoParallel(cores = 8)

# Note that even with 8 threads running on 2Hz processor, it can still take
# up to 8 hours to obtain the results for one model. For the four models fitted below,
# it can take over 30 hours unless your machine has numerous logical processors.


### Step 2. Set the working directory to where you saved the supplemental *.txt files.

# setwd("------");


### Step 3. Source the following functions.

# Normal approximation prediction interval
getCI <- function(count.of.trials, mu, sigma) {
  propVariance <-  mu * (1 - mu) * (1 + count.of.trials * sigma) / (1 + sigma) / count.of.trials;
  propStd <-  sqrt(propVariance);
  lower <- max(c(0, mu - 1.96 * propStd))
  upper <- min(c(1.0, mu + 1.96 * propStd))
  c(lower, upper)
}

vecGetCI <- Vectorize(getCI)

# Obtain coverage stats.
getCoverateStats <- function(count.of.trials, observed.precision, mu.predicted, sigma.predicted) {
  conf.intervals <- vecGetCI(count.of.trials, mu.predicted, sigma.predicted);
  coverage <- sum(observed.precision > conf.intervals[1,] & observed.precision < conf.intervals[2,]) / length(count.of.trials) * 100
  ci.lengths <- (conf.intervals[2,] - conf.intervals[1,]) * 100
  result <- list(FiveNumberSummary = summary(ci.lengths), ActualCoverage = coverage)
  result$ci.lengths <- ci.lengths
  return(result)
}

# Obtain leave-one-out predicted values for mu and sigma.
predictLooMuSigma <- function(model.obj, input.data) {
  mu.sigma <- foreach(i = 1 : nrow(input.data), .packages="gamlss", .combine = rbind) %dopar% {
    updated.model.obj <- update(model.obj, data = input.data[-i, ])
    predicted.mu <- predict(updated.model.obj, what = "mu", data = input.data[-i, ],
                            newdata = input.data[i,], type = "response")
    predicted.sigma <- predict(updated.model.obj, what = "sigma", data = input.data[-i, ],
                               newdata = input.data[i,], type = "response")
    c(predicted.mu, predicted.sigma)
  }
  colnames(mu.sigma) <- c("predicted.mu", "predicted.sigma")
  rownames(mu.sigma) <- NULL
  return(mu.sigma)
}

# This function fits the model (11, 6) given the parameter lambda that defines the link function.
fitModel.11.6 <- function(lambda) {
  if (lambda < 0) {
    stop("Parameter lambda can't be negative.")
  }
  result <-  NA
  if (lambda > 0) {
    own.linkfun <- function(mu) {mu ^ lambda}
    own.linkinv <- function(eta) {eta ^ (1 / lambda)}
    own.mu.eta <- function(eta) {1 / lambda * (eta ^ (1 / lambda - 1))}
    own.valideta <- function(eta) { if (eta < 0) FALSE else TRUE}
    assign("lambda", lambda, envir=globalenv())
    assign("own.linkfun", own.linkfun, envir=globalenv())
    assign("own.linkinv", own.linkinv, envir=globalenv())
    assign("own.mu.eta", own.mu.eta, envir=globalenv())
    assign("own.valideta", own.valideta, envir=globalenv())
    model.11.6.sigma.lambda <-  gamlss(cbind(TP, FP) ~ WES_Indicator + Ti_Tv_Cent + MedDp_Cent + DpLt5_Cent +
                                         Ti_Tv_CentSq + MedDp_CentSq + WES_Ind_t_TiTv + WES_Ind_t_MedDp + WES_Ind_t_DpLt5 + TiTv_t_MedDp,	      
                                       sigma.formula =~ WES_Indicator + Ti_Tv_Cent + DpLt5_Cent + Ti_Tv_CentSq +  WES_Ind_t_TiTv,
                                       family = BB(sigma.link = "own"),
                                       data = input.processed)
    result <- list(Lambda = lambda, AIC = AIC(model.11.6.sigma.lambda), FittedModel  = model.11.6.sigma.lambda)
  } else {
    model.11.6.log.link <-  gamlss(cbind(TP, FP) ~ WES_Indicator + Ti_Tv_Cent + MedDp_Cent + DpLt5_Cent +
                                     Ti_Tv_CentSq + MedDp_CentSq + WES_Ind_t_TiTv + WES_Ind_t_MedDp + WES_Ind_t_DpLt5 + TiTv_t_MedDp,	      
                                   sigma.formula =~ WES_Indicator + Ti_Tv_Cent + DpLt5_Cent + Ti_Tv_CentSq +  WES_Ind_t_TiTv,
                                   family = BB, 
                                   data = input.processed)
    result <- list(Lambda = lambda, AIC = AIC(model.11.6.log.link), FittedModel  = model.11.6.log.link)
  }
  return(result)
}

### Step 4. Load the raw and processed data.

# The "processed" data set is obtained from the "raw" one by deleting the outlier(s) and adding a few more points
# to fill in the gaps in the predictor space. Also, the original predictors have been centered and some 2nd order
# and cross product terms have been added. In particular, "Cent" means centered, "Sq" means squared and "_t_" means
# multiplication/interaction.

input.raw <- read.table("S1_Dataset.txt", header = TRUE);
input.processed <- read.table("S2_Dataset.txt", header = TRUE);


### Step 5. Obtain the descriptive plots shown in the paper.
# The plots in the paper have a different format because we later exported the data into 
# Partek Genomics Suite (PGS) to obtain nicer graphics. The plotted data are exactly the same in R and PGS.

qplot(Ti_Tv, Precision, data = input.raw, colour = StudyType, size = 5, main = "PPV vs Ti/Tv", ylab = "PPV");

qplot(Het_Hom, Precision, data = input.raw, colour = StudyType, size = 5, main = "PPV vs Het/Hom", ylab = "PPV");

qplot(Het_Hom, Ti_Tv, data = input.raw, colour = StudyType, size = 5, main = "Ti/Tv vs Het/Hom");

### Step 6. Fit the four models reported in the paper, obtain the leave-one-out predicted values and prediction intervales.

# Model (15, 1)

model.15.1 <- gamlss(formula = cbind(TP, FP) ~ WES_Indicator + Ti_Tv_Cent +  
                       MedDp_Cent + DpLt5_Cent + Ti_Tv_CentSq + MedDp_CentSq + DpLt5_CentSq +  
                       Het_Hom_CentSq + WES_Ind_t_TiTv + WES_Ind_t_HetHom + WES_Ind_t_MedDp +  
                       WES_Ind_t_DpLt5 + HetHom_t_DpLt5 + TiTv_t_MedDp, family = BB,  
                     data = input.processed) 

start_time <- Sys.time()
model.name <- "Model_15_1"
prediction <- predictLooMuSigma(model.15.1, input.processed)
end_time <- Sys.time()
cat(model.name, " run time: ")
difftime(end_time, start_time, unit = "hours")
cat("\n")
stats.15.1 <- getCoverateStats(input.processed$TP + input.processed$FP, input.processed$Precision, 
                               prediction[, "predicted.mu"], prediction[, "predicted.sigma"])
save(model.15.1, file = paste0(model.name, ".rda"))
save(stats.15.1, file = paste0(model.name, "_stats", ".rda"))
summary(model.15.1)
stats.15.1$FiveNumberSummary
stats.15.1$ActualCoverage 

# Model (11, 1)

model.11.1 = gamlss(cbind(TP, FP) ~ WES_Indicator + Ti_Tv_Cent + MedDp_Cent + DpLt5_Cent +
                   Ti_Tv_CentSq + MedDp_CentSq +  
                   WES_Ind_t_TiTv + WES_Ind_t_MedDp + WES_Ind_t_DpLt5 + 
                   TiTv_t_MedDp, 	     
                   family = BB, data = input.processed)

start_time <- Sys.time()
model.name <- "Model_11_1"
prediction <- predictLooMuSigma(model.11.1, input.processed)
end_time <- Sys.time()
cat(model.name, " run time: ")
difftime(end_time, start_time, unit = "hours")
cat("\n")
stats.11.1 <- getCoverateStats(input.processed$TP + input.processed$FP, input.processed$Precision, 
                               prediction[, "predicted.mu"], prediction[, "predicted.sigma"])
save(model.11.1, file = paste0(model.name, ".rda"))
save(stats.11.1, file = paste0(model.name, "_stats", ".rda"))
summary(model.11.1)
stats.11.1$FiveNumberSummary
stats.11.1$ActualCoverage 


# Model (19, 1) 

model.19.1 = gamlss(cbind(TP, FP) ~ Ti_Tv_Cent + MedDp_Cent + DpLt5_Cent + VarCaller + NexteraInd + TrueSeqInd +
                   Ti_Tv_CentSq + MedDp_CentSq +  				    
                   Nextera_t_TiTv + Nextera_t_MedDp + Nextera_t_DpLt5 +
                   TrueSeq_t_TiTv + TrueSeq_t_MedDp + TrueSeq_t_DpLt5 +
                   VarCaller_t_TiTv + VarCaller_t_MedDp + VarCaller_t_DpLt5 +
                   TiTv_t_MedDp,	     
                   family = BB, data = input.processed)

start_time <- Sys.time()
model.name <- "Model_19_1"
prediction <- predictLooMuSigma(model.19.1, input.processed)
end_time <- Sys.time()
cat(model.name, " run time: ")
difftime(end_time, start_time, unit = "hours")
cat("\n")
stats.19.1 <- getCoverateStats(input.processed$TP + input.processed$FP, input.processed$Precision, 
                               prediction[, "predicted.mu"], prediction[, "predicted.sigma"])
save(model.19.1, file = paste0(model.name, ".rda"))
save(stats.19.1, file = paste0(model.name, "_stats", ".rda"))
summary(model.19.1)
stats.19.1$FiveNumberSummary
stats.19.1$ActualCoverage 

# Model (11, 6)

model.11.6 <-  gamlss(cbind(TP, FP) ~ WES_Indicator + Ti_Tv_Cent + MedDp_Cent + DpLt5_Cent +
                        Ti_Tv_CentSq + MedDp_CentSq + WES_Ind_t_TiTv + WES_Ind_t_MedDp + WES_Ind_t_DpLt5 + TiTv_t_MedDp,	      
                      sigma.formula =~ WES_Indicator + Ti_Tv_Cent + DpLt5_Cent + Ti_Tv_CentSq +  WES_Ind_t_TiTv,
                      family = BB, 
                      data = input.processed)

start_time <- Sys.time()
model.name <- "Model_11_6"
prediction <- predictLooMuSigma(model.11.6, input.processed)
end_time <- Sys.time()
cat(model.name, " run time: ")
difftime(end_time, start_time, unit = "hours")
cat("\n")
stats.11.6 <- getCoverateStats(input.processed$TP + input.processed$FP, input.processed$Precision, 
                               prediction[, "predicted.mu"], prediction[, "predicted.sigma"])
save(model.11.6, file = paste0(model.name, ".rda"))
save(stats.11.6, file = paste0(model.name, "_stats", ".rda"))
summary(model.11.6)
stats.11.6$FiveNumberSummary
stats.11.6$ActualCoverage 

### Step 7. Create side by side box plots to compare the lengths of prediction intervals across the models.

all.ci.lengths <- data.frame(Model.15.1 = stats.15.1$ci.lengths, Model.11.1 = stats.11.1$ci.lengths, Model.19.1 = stats.19.1$ci.lengths,
                             Model.11.6 = stats.11.6$ci.lengths)
with(all.ci.lengths, boxplot(Model.15.1, Model.11.1, Model.19.1, Model.11.6, names = names(all.ci.lengths),
                             ylab = "95% PI length, %"))
grid(NULL, 10, col = "black")

### Step 8. Fit a family of link functions for the model (11, 6) using a range of values for parameter lambda.

power.range <- seq(from = 2, to = 20, by = 2)
lambda.range <-  c(0, 1 / power.range)
bestAIC <- NA
allFits <- vector("list", length(lambda.range))
aic.to.plot <- numeric(length(lambda.range))
for (i in seq_along(lambda.range)) {
  current.fit <- fitModel.11.6(lambda.range[i])
  allFits[[i]] <- current.fit
  aic.to.plot[i] <- current.fit$AIC
  if (is.na(bestAIC) || bestAIC$AIC > current.fit$AIC) {
    bestAIC <- current.fit
  } 
}
save(lambda.range, file = "lambda_range.rda")
save(aic.to.plot, file = "aic_to_plot.rda")
save(allFits, file = 'all_fits_for_box_cox.rda')
# Plot the AIC values vs labmda.
plot(lambda.range, aic.to.plot)
# Best AIC is for lambda = 0.05, but it's very close to that of labmda = 0.
bestAIC$Lambda
allFits[[1]]$Lambda
allFits[[1]]$AIC - bestAIC$AIC
# [1] 0.1366635


### Step 9. Obtain the diagnostics plots for Model (11,6).

weighted.res <-  residuals(model.11.6, type = "weighted")
summary(weighted.res)
hist(weighted.res, main = "Weighted residuals from Beta-binomial regression", xlab = "Weighted residuals")

# Compute the hat values and Cook's distances for model (11, 6).
# Hat values are only available for the Binomial version of (11, 6) where the variance model is absent.
model.11.6.bin <-  glm(cbind(TP, FP) ~ WES_Indicator + Ti_Tv_Cent + MedDp_Cent + DpLt5_Cent +
                      Ti_Tv_CentSq + MedDp_CentSq + WES_Ind_t_TiTv + WES_Ind_t_MedDp + WES_Ind_t_DpLt5 + TiTv_t_MedDp,
                      family = binomial,
                      data = input.processed)

hat.values <- hatvalues(model.11.6.bin)
plot(hat.values, main = "Hat values")

# Cook's distances are computed according to formula (6) in Pregibon, 1981, Logistic regression diagnostics.
cooks.dist = (weighted.res ^ 2) * hat.values / ((1 - hat.values) ^ 2)
plot(cooks.dist, main = "Cook's distances")
